# Supplementary material for: Uncovering the genetic basis for early isogamete differentiation: a case study of Ectocarpus siliculosus
Source: BMC Genomics. 2013 Dec 21;14:909. doi: 10.1186/1471-2164-14-909 (PMC3879662; doi:10.1186/1471-2164-14-909)
Supplement: Additional file 1: Additional file Table S1 — List of genes expressed in Ectocarpus gametes. Additional file Table S2.Ectocarpus gametes’ 100 most expressed genes. Additional file Table S3. Gene Ontology enrichment of gametes’ all expressed genes. Additional file Table S4. List of gametes’ differentially expressed genes. Additional file Table S5. Gene Ontology enrichment of gametes’ differentially expressed genes. Additional file Table S6. Genes associated with upregulated pathways described in Results and Discussion. [file 1471-2164-14-909-S1.xlsx]

## Sheet: Supporting Table 1
Gene expressed in Ectocarpus gametes, 'normods' cutoff >= 0.7, read count >= 5, sequence coverage >=51bp.
Female gametes	Male gametes
Gene ID	Gene ID
Esi0000_0001	Esi0000_0006
Esi0000_0006	Esi0000_0008
Esi0000_0008	Esi0000_0011
Esi0000_0011	Esi0000_0012
Esi0000_0012	Esi0000_0013
Esi0000_0013	Esi0000_0014
Esi0000_0020	Esi0000_0015
Esi0000_0030	Esi0000_0020
Esi0000_0032	Esi0000_0021
Esi0000_0033	Esi0000_0030
Esi0000_0035	Esi0000_0032
Esi0000_0036	Esi0000_0035
Esi0000_0039	Esi0000_0036
Esi0000_0043	Esi0000_0043
Esi0000_0051	Esi0000_0044
Esi0000_0052	Esi0000_0052
Esi0000_0053	Esi0000_0054
Esi0000_0054	Esi0000_0057
Esi0000_0057	Esi0000_0058
Esi0000_0059	Esi0000_0059
Esi0000_0067	Esi0000_0060
Esi0000_0068	Esi0000_0066
Esi0000_0071	Esi0000_0067
Esi0000_0073	Esi0000_0068
Esi0000_0074	Esi0000_0071
Esi0000_0075	Esi0000_0073
Esi0000_0077	Esi0000_0074
Esi0000_0082	Esi0000_0075
Esi0000_0084	Esi0000_0077
Esi0000_0085	Esi0000_0079
Esi0000_0089	Esi0000_0082
Esi0000_0096	Esi0000_0084
Esi0000_0109	Esi0000_0085
Esi0000_0110	Esi0000_0088
Esi0000_0111	Esi0000_0089
Esi0000_0114	Esi0000_0094
Esi0000_0120	Esi0000_0096
Esi0000_0121	Esi0000_0109
Esi0000_0123	Esi0000_0110
Esi0000_0124	Esi0000_0111
Esi0000_0131	Esi0000_0113
Esi0000_0133	Esi0000_0114
Esi0000_0135	Esi0000_0116
Esi0000_0141	Esi0000_0119
Esi0000_0144	Esi0000_0120
Esi0000_0157	Esi0000_0121
Esi0000_0161	Esi0000_0123
Esi0000_0162	Esi0000_0124
Esi0000_0164	Esi0000_0131
Esi0000_0165	Esi0000_0135
Esi0000_0182	Esi0000_0141
Esi0000_0184	Esi0000_0142
Esi0000_0193	Esi0000_0144
Esi0000_0197	Esi0000_0162
Esi0000_0198	Esi0000_0165
Esi0000_0204	Esi0000_0182
Esi0000_0207	Esi0000_0184
Esi0000_0211	Esi0000_0193
Esi0000_0213	Esi0000_0197
Esi0000_0219	Esi0000_0200
Esi0000_0222	Esi0000_0202
Esi0000_0223	Esi0000_0204
Esi0000_0225	Esi0000_0207
Esi0000_0226	Esi0000_0211
Esi0000_0231	Esi0000_0213
Esi0000_0236	Esi0000_0219
Esi0000_0238	Esi0000_0223
Esi0000_0239	Esi0000_0226
Esi0000_0241	Esi0000_0231
Esi0000_0244	Esi0000_0239
Esi0000_0246	Esi0000_0244
Esi0000_0248	Esi0000_0246
Esi0000_0251	Esi0000_0248
Esi0000_0252	Esi0000_0249
Esi0000_0253	Esi0000_0251
Esi0000_0254	Esi0000_0252
Esi0000_0256	Esi0000_0256
Esi0000_0259	Esi0000_0259
Esi0000_0262	Esi0000_0263
Esi0000_0263	Esi0000_0269
Esi0000_0269	Esi0000_0275
Esi0000_0270	Esi0000_0279
Esi0000_0281	Esi0000_0281
Esi0000_0285	Esi0000_0285
Esi0000_0293	Esi0000_0291
Esi0000_0296	Esi0000_0293
Esi0000_0300	Esi0000_0296
Esi0000_0305	Esi0000_0300
Esi0000_0308	Esi0000_0305
Esi0000_0311	Esi0000_0308
Esi0000_0313	Esi0000_0311
Esi0000_0315	Esi0000_0312
Esi0000_0316	Esi0000_0316
Esi0000_0320	Esi0000_0320
Esi0000_0321	Esi0000_0321
Esi0000_0322	Esi0000_0322
Esi0000_0324	Esi0000_0324
Esi0000_0326	Esi0000_0326
Esi0000_0337	Esi0000_0337
Esi0000_0339	Esi0000_0339
Esi0000_0342	Esi0000_0342
Esi0000_0343	Esi0000_0343
Esi0000_0346	Esi0000_0346
Esi0000_0347	Esi0000_0347
Esi0000_0349	Esi0000_0348
Esi0000_0350	Esi0000_0352
Esi0000_0352	Esi0000_0353
Esi0000_0354	Esi0000_0354
Esi0000_0355	Esi0000_0355
Esi0000_0361	Esi0000_0361
Esi0000_0364	Esi0000_0364
Esi0000_0366	Esi0000_0366
Esi0000_0367	Esi0000_0368
Esi0000_0368	Esi0000_0369
Esi0000_0369	Esi0000_0373
Esi0000_0375	Esi0000_0375
Esi0000_0378	Esi0000_0378
Esi0000_0382	Esi0000_0382
Esi0000_0388	Esi0000_0385
Esi0000_0389	Esi0000_0386
Esi0000_0390	Esi0000_0388
Esi0000_0391	Esi0000_0389
Esi0000_0393	Esi0000_0390
Esi0000_0394	Esi0000_0391
Esi0000_0396	Esi0000_0393
Esi0000_0398	Esi0000_0394
Esi0000_0400	Esi0000_0395
Esi0000_0401	Esi0000_0396
Esi0000_0403	Esi0000_0397
Esi0000_0404	Esi0000_0398
Esi0000_0407	Esi0000_0403
Esi0000_0408	Esi0000_0404
Esi0000_0409	Esi0000_0407
Esi0000_0413	Esi0000_0408
Esi0000_0421	Esi0000_0409
Esi0000_0423	Esi0000_0413
Esi0000_0437	Esi0000_0414
Esi0000_0440	Esi0000_0421
Esi0000_0445	Esi0000_0437
Esi0000_0446	Esi0000_0440
Esi0000_0448	Esi0000_0446
Esi0000_0449	Esi0000_0448
Esi0000_0452	Esi0000_0449
Esi0000_0457	Esi0000_0452
Esi0000_0459	Esi0000_0454
Esi0000_0460	Esi0000_0455
Esi0000_0461	Esi0000_0457
Esi0000_0463	Esi0000_0459
Esi0000_0464	Esi0000_0460
Esi0000_0466	Esi0000_0461
Esi0000_0467	Esi0000_0463
Esi0000_0470	Esi0000_0464
Esi0000_0471	Esi0000_0466
Esi0000_0474	Esi0000_0467
Esi0000_0475	Esi0000_0470
Esi0000_0477	Esi0000_0474
Esi0000_0479	Esi0000_0475
Esi0000_0480	Esi0000_0477
Esi0000_0481	Esi0000_0479
Esi0000_0485	Esi0000_0480
Esi0000_0487	Esi0000_0481
Esi0000_0488	Esi0000_0485
Esi0000_0489	Esi0000_0487
Esi0000_0503	Esi0000_0488
Esi0000_0505	Esi0000_0489
Esi0000_0511	Esi0000_0505
Esi0000_0516	Esi0000_0511
Esi0000_0519	Esi0000_0516
Esi0000_0524	Esi0000_0519
Esi0000_0530	Esi0000_0524
Esi0000_0531	Esi0000_0530
Esi0000_0533	Esi0000_0533
Esi0000_0535	Esi0000_0535
Esi0000_0537	Esi0000_0538
Esi0000_0538	Esi0000_0539
Esi0000_0539	Esi0000_0540
Esi0000_0541	Esi0000_0543
Esi0000_0543	Esi0000_0545
Esi0000_0545	Esi0000_0546
Esi0000_0546	Esi0000_0547
Esi0000_0547	Esi0000_0552
Esi0000_0548	Esi0000_0555
Esi0000_0550	Esi0000_0559
Esi0000_0552	Esi0000_0561
Esi0000_0555	Esi0000_0564
Esi0000_0557	Esi0000_0565
Esi0000_0560	Esi0000_0569
Esi0000_0561	Esi0000_0573
Esi0000_0564	Esi0000_0575
Esi0000_0569	Esi0000_0576
Esi0000_0570	Esi0000_0579
Esi0000_0573	Esi0000_0583
Esi0000_0575	Esi0000_0594
Esi0000_0576	Esi0000_0597
Esi0000_0577	Esi0000_0599
Esi0000_0583	Esi0000_0601
Esi0000_0588	Esi0000_0605
Esi0000_0594	Esi0000_0610
Esi0000_0597	Esi0000_0612
Esi0000_0605	Esi0000_0627
Esi0000_0608	Esi0000_0629
Esi0000_0610	Esi0000_0630
Esi0000_0612	Esi0000_0631
Esi0000_0616	Esi0000_0632
Esi0000_0627	Esi0000_0634
Esi0000_0629	Esi0000_0637
Esi0000_0630	Esi0000_0639
Esi0000_0634	Esi0000_0640
Esi0000_0639	Esi0000_0642
Esi0000_0640	Esi0000_0644
Esi0000_0642	Esi0000_0648
Esi0000_0644	Esi0000_0649
Esi0000_0648	Esi0000_0653
Esi0000_0649	Esi0000_0656
Esi0000_0652	Esi0000_0657
Esi0000_0656	Esi0000_0660
Esi0000_0657	Esi0000_0661
Esi0000_0660	Esi0002_0003
Esi0002_0003	Esi0002_0004
Esi0002_0004	Esi0002_0005
Esi0002_0006	Esi0002_0006
Esi0002_0010	Esi0002_0013
Esi0002_0012	Esi0002_0014
Esi0002_0013	Esi0002_0017
Esi0002_0014	Esi0002_0018
Esi0002_0016	Esi0002_0019
Esi0002_0017	Esi0002_0021
Esi0002_0018	Esi0002_0024
Esi0002_0019	Esi0002_0026
Esi0002_0021	Esi0002_0029
Esi0002_0022	Esi0002_0033
Esi0002_0023	Esi0002_0034
Esi0002_0024	Esi0002_0036
Esi0002_0025	Esi0002_0039
Esi0002_0026	Esi0002_0040
Esi0002_0029	Esi0002_0041
Esi0002_0031	Esi0002_0045
Esi0002_0032	Esi0002_0050
Esi0002_0033	Esi0002_0051
Esi0002_0034	Esi0002_0052
Esi0002_0036	Esi0002_0053
Esi0002_0039	Esi0002_0059
Esi0002_0040	Esi0002_0063
Esi0002_0041	Esi0002_0064
Esi0002_0045	Esi0002_0065
Esi0002_0052	Esi0002_0075
Esi0002_0055	Esi0002_0078
Esi0002_0056	Esi0002_0080
Esi0002_0059	Esi0002_0083
Esi0002_0063	Esi0002_0092
Esi0002_0064	Esi0002_0096
Esi0002_0065	Esi0002_0102
Esi0002_0075	Esi0002_0104
Esi0002_0078	Esi0002_0110
Esi0002_0083	Esi0002_0115
Esi0002_0092	Esi0002_0121
Esi0002_0093	Esi0002_0122
Esi0002_0096	Esi0002_0126
Esi0002_0098	Esi0002_0131
Esi0002_0099	Esi0002_0137
Esi0002_0102	Esi0002_0140
Esi0002_0104	Esi0002_0143
Esi0002_0110	Esi0002_0144
Esi0002_0115	Esi0002_0146
Esi0002_0117	Esi0002_0147
Esi0002_0120	Esi0002_0150
Esi0002_0121	Esi0002_0153
Esi0002_0122	Esi0002_0154
Esi0002_0126	Esi0002_0156
Esi0002_0137	Esi0002_0158
Esi0002_0140	Esi0002_0163
Esi0002_0143	Esi0002_0164
Esi0002_0146	Esi0002_0165
Esi0002_0150	Esi0002_0167
Esi0002_0154	Esi0002_0168
Esi0002_0156	Esi0002_0169
Esi0002_0157	Esi0002_0176
Esi0002_0158	Esi0002_0180
Esi0002_0163	Esi0002_0181
Esi0002_0165	Esi0002_0183
Esi0002_0167	Esi0002_0185
Esi0002_0168	Esi0002_0188
Esi0002_0176	Esi0002_0190
Esi0002_0180	Esi0002_0192
Esi0002_0183	Esi0002_0193
Esi0002_0185	Esi0002_0196
Esi0002_0190	Esi0002_0198
Esi0002_0192	Esi0002_0199
Esi0002_0193	Esi0002_0204
Esi0002_0198	Esi0002_0209
Esi0002_0208	Esi0002_0211
Esi0002_0209	Esi0002_0214
Esi0002_0210	Esi0002_0216
Esi0002_0212	Esi0002_0221
Esi0002_0214	Esi0002_0225
Esi0002_0227	Esi0002_0227
Esi0002_0232	Esi0002_0232
Esi0002_0233	Esi0002_0234
Esi0002_0234	Esi0002_0235
Esi0002_0235	Esi0002_0237
Esi0002_0237	Esi0002_0238
Esi0002_0238	Esi0002_0240
Esi0002_0241	Esi0002_0241
Esi0002_0242	Esi0002_0242
Esi0002_0243	Esi0002_0243
Esi0002_0247	Esi0002_0247
Esi0002_0248	Esi0002_0248
Esi0002_0251	Esi0002_0251
Esi0002_0253	Esi0002_0253
Esi0002_0258	Esi0002_0258
Esi0002_0259	Esi0002_0259
Esi0002_0260	Esi0002_0262
Esi0002_0262	Esi0002_0265
Esi0002_0265	Esi0002_0268
Esi0002_0268	Esi0002_0269
Esi0002_0269	Esi0002_0270
Esi0002_0270	Esi0002_0272
Esi0002_0272	Esi0002_0273
Esi0002_0273	Esi0002_0277
Esi0002_0278	Esi0002_0279
Esi0002_0279	Esi0002_0280
Esi0002_0284	Esi0002_0281
Esi0002_0291	Esi0002_0282
Esi0002_0295	Esi0002_0284
Esi0002_0298	Esi0002_0285
Esi0002_0303	Esi0002_0287
Esi0002_0304	Esi0002_0291
Esi0002_0311	Esi0002_0294
Esi0002_0312	Esi0002_0298
Esi0002_0314	Esi0002_0303
Esi0002_0315	Esi0002_0304
Esi0002_0317	Esi0002_0306
Esi0002_0320	Esi0002_0309
Esi0002_0321	Esi0002_0313
Esi0002_0323	Esi0002_0315
Esi0002_0326	Esi0002_0317
Esi0002_0327	Esi0002_0320
Esi0002_0329	Esi0002_0321
Esi0002_0332	Esi0002_0323
Esi0002_0338	Esi0002_0326
Esi0002_0341	Esi0002_0327
Esi0002_0344	Esi0002_0329
Esi0002_0345	Esi0002_0332
Esi0002_0348	Esi0002_0338
Esi0002_0349	Esi0002_0342
Esi0003_0002	Esi0002_0345
Esi0003_0003	Esi0002_0348
Esi0003_0009	Esi0002_0349
Esi0003_0011	Esi0003_0002
Esi0003_0012	Esi0003_0003
Esi0003_0013	Esi0003_0005
Esi0003_0018	Esi0003_0009
Esi0003_0019	Esi0003_0011
Esi0003_0021	Esi0003_0013
Esi0003_0023	Esi0003_0016
Esi0003_0025	Esi0003_0018
Esi0003_0033	Esi0003_0019
Esi0003_0036	Esi0003_0020
Esi0003_0039	Esi0003_0023
Esi0003_0040	Esi0003_0025
Esi0003_0041	Esi0003_0033
Esi0003_0045	Esi0003_0036
Esi0003_0048	Esi0003_0041
Esi0003_0050	Esi0003_0045
Esi0003_0052	Esi0003_0048
Esi0003_0053	Esi0003_0052
Esi0003_0057	Esi0003_0053
Esi0003_0058	Esi0003_0055
Esi0003_0066	Esi0003_0057
Esi0003_0068	Esi0003_0066
Esi0003_0072	Esi0003_0080
Esi0003_0073	Esi0003_0083
Esi0003_0077	Esi0003_0084
Esi0003_0080	Esi0003_0086
Esi0003_0083	Esi0003_0087
Esi0003_0084	Esi0003_0088
Esi0003_0086	Esi0003_0092
Esi0003_0087	Esi0003_0097
Esi0003_0088	Esi0003_0098
Esi0003_0092	Esi0003_0099
Esi0003_0097	Esi0003_0100
Esi0003_0098	Esi0003_0101
Esi0003_0099	Esi0003_0107
Esi0003_0100	Esi0003_0109
Esi0003_0107	Esi0003_0110
Esi0003_0109	Esi0003_0115
Esi0003_0111	Esi0003_0116
Esi0003_0115	Esi0003_0117
Esi0003_0116	Esi0003_0119
Esi0003_0117	Esi0003_0120
Esi0003_0119	Esi0003_0122
Esi0003_0120	Esi0003_0123
Esi0003_0122	Esi0003_0129
Esi0003_0123	Esi0003_0132
Esi0003_0129	Esi0003_0133
Esi0003_0132	Esi0003_0136
Esi0003_0136	Esi0003_0139
Esi0003_0139	Esi0003_0141
Esi0003_0145	Esi0003_0144
Esi0003_0149	Esi0003_0145
Esi0003_0151	Esi0003_0151
Esi0003_0155	Esi0003_0155
Esi0003_0160	Esi0003_0160
Esi0003_0161	Esi0003_0167
Esi0003_0169	Esi0003_0169
Esi0003_0170	Esi0003_0170
Esi0003_0174	Esi0003_0175
Esi0003_0175	Esi0003_0178
Esi0003_0176	Esi0003_0183
Esi0003_0178	Esi0003_0186
Esi0003_0186	Esi0003_0188
Esi0003_0189	Esi0003_0189
Esi0003_0195	Esi0003_0194
Esi0003_0197	Esi0003_0195
Esi0003_0204	Esi0003_0197
Esi0003_0207	Esi0003_0199
Esi0003_0208	Esi0003_0206
Esi0003_0209	Esi0003_0207
Esi0003_0210	Esi0003_0208
Esi0003_0214	Esi0003_0209
Esi0003_0216	Esi0003_0210
Esi0003_0217	Esi0003_0214
Esi0003_0218	Esi0003_0216
Esi0003_0219	Esi0003_0217
Esi0003_0221	Esi0003_0219
Esi0003_0222	Esi0003_0220
Esi0003_0226	Esi0003_0221
Esi0003_0234	Esi0003_0222
Esi0003_0238	Esi0003_0224
Esi0003_0239	Esi0003_0226
Esi0003_0241	Esi0003_0234
Esi0003_0263	Esi0003_0239
Esi0003_0265	Esi0003_0241
Esi0003_0266	Esi0003_0265
Esi0003_0271	Esi0003_0266
Esi0003_0273	Esi0003_0269
Esi0003_0274	Esi0003_0271
Esi0003_0276	Esi0003_0273
Esi0003_0278	Esi0003_0274
Esi0003_0280	Esi0003_0279
Esi0003_0281	Esi0003_0280
Esi0003_0286	Esi0003_0281
Esi0003_0287	Esi0003_0284
Esi0003_0288	Esi0003_0286
Esi0003_0295	Esi0003_0287
Esi0003_0306	Esi0003_0288
Esi0003_0309	Esi0003_0295
Esi0003_0313	Esi0003_0302
Esi0003_0314	Esi0003_0309
Esi0003_0317	Esi0003_0311
Esi0003_0318	Esi0003_0313
Esi0003_0324	Esi0003_0314
Esi0003_0330	Esi0003_0315
Esi0003_0332	Esi0003_0317
Esi0003_0333	Esi0003_0318
Esi0003_0334	Esi0003_0324
Esi0003_0341	Esi0003_0328
Esi0003_0344	Esi0003_0330
Esi0003_0345	Esi0003_0333
Esi0004_0016	Esi0003_0334
Esi0004_0025	Esi0003_0340
Esi0004_0028	Esi0003_0341
Esi0004_0039	Esi0003_0344
Esi0004_0041	Esi0003_0345
Esi0004_0066	Esi0004_0025
Esi0004_0071	Esi0004_0028
Esi0004_0085	Esi0004_0039
Esi0004_0086	Esi0004_0041
Esi0004_0088	Esi0004_0056
Esi0004_0096	Esi0004_0062
Esi0004_0097	Esi0004_0064
Esi0004_0101	Esi0004_0066
Esi0004_0103	Esi0004_0071
Esi0004_0105	Esi0004_0085
Esi0004_0107	Esi0004_0086
Esi0004_0118	Esi0004_0088
Esi0004_0121	Esi0004_0092
Esi0004_0122	Esi0004_0097
Esi0004_0124	Esi0004_0101
Esi0004_0129	Esi0004_0105
Esi0004_0130	Esi0004_0107
Esi0004_0131	Esi0004_0121
Esi0004_0132	Esi0004_0125
Esi0004_0135	Esi0004_0129
Esi0004_0136	Esi0004_0131
Esi0004_0139	Esi0004_0132
Esi0004_0144	Esi0004_0135
Esi0004_0145	Esi0004_0136
Esi0004_0149	Esi0004_0139
Esi0004_0152	Esi0004_0144
Esi0004_0153	Esi0004_0145
Esi0004_0157	Esi0004_0149
Esi0004_0159	Esi0004_0152
Esi0004_0161	Esi0004_0153
Esi0004_0163	Esi0004_0159
Esi0004_0164	Esi0004_0161
Esi0004_0166	Esi0004_0164
Esi0004_0170	Esi0004_0166
Esi0004_0171	Esi0004_0170
Esi0004_0173	Esi0004_0171
Esi0004_0179	Esi0004_0173
Esi0004_0180	Esi0004_0175
Esi0004_0181	Esi0004_0179
Esi0004_0202	Esi0004_0180
Esi0004_0206	Esi0004_0181
Esi0004_0208	Esi0004_0202
Esi0004_0209	Esi0004_0206
Esi0004_0210	Esi0004_0208
Esi0004_0212	Esi0004_0209
Esi0004_0219	Esi0004_0210
Esi0004_0220	Esi0004_0219
Esi0004_0222	Esi0004_0220
Esi0004_0227	Esi0004_0222
Esi0004_0234	Esi0004_0225
Esi0004_0241	Esi0004_0227
Esi0004_0243	Esi0004_0234
Esi0004_0250	Esi0004_0243
Esi0004_0255	Esi0004_0250
Esi0004_0256	Esi0004_0255
Esi0004_0257	Esi0004_0256
Esi0004_0259	Esi0004_0257
Esi0004_0262	Esi0004_0259
Esi0004_0275	Esi0004_0272
Esi0004_0277	Esi0004_0275
Esi0004_0278	Esi0004_0277
Esi0004_0279	Esi0004_0278
Esi0004_0285	Esi0004_0279
Esi0004_0288	Esi0004_0292
Esi0004_0292	Esi0004_0294
Esi0004_0294	Esi0005_0002
Esi0004_0303	Esi0005_0003
Esi0005_0002	Esi0005_0005
Esi0005_0003	Esi0005_0015
Esi0005_0005	Esi0005_0017
Esi0005_0010	Esi0005_0021
Esi0005_0015	Esi0005_0023
Esi0005_0016	Esi0005_0025
Esi0005_0017	Esi0005_0027
Esi0005_0021	Esi0005_0029
Esi0005_0025	Esi0005_0039
Esi0005_0027	Esi0005_0040
Esi0005_0029	Esi0005_0068
Esi0005_0068	Esi0005_0079
Esi0005_0071	Esi0005_0080
Esi0005_0079	Esi0005_0083
Esi0005_0080	Esi0005_0087
Esi0005_0081	Esi0005_0136
Esi0005_0083	Esi0005_0142
Esi0005_0117	Esi0005_0149
Esi0005_0136	Esi0005_0150
Esi0005_0140	Esi0005_0151
Esi0005_0142	Esi0005_0153
Esi0005_0147	Esi0005_0155
Esi0005_0149	Esi0005_0163
Esi0005_0151	Esi0005_0164
Esi0005_0155	Esi0005_0168
Esi0005_0163	Esi0005_0172
Esi0005_0164	Esi0005_0173
Esi0005_0168	Esi0005_0174
Esi0005_0172	Esi0005_0175
Esi0005_0173	Esi0005_0179
Esi0005_0174	Esi0005_0181
Esi0005_0175	Esi0005_0190
Esi0005_0190	Esi0005_0193
Esi0005_0193	Esi0005_0197
Esi0005_0197	Esi0005_0198
Esi0005_0198	Esi0005_0207
Esi0005_0206	Esi0005_0216
Esi0005_0207	Esi0005_0217
Esi0005_0216	Esi0005_0219
Esi0005_0217	Esi0005_0234
Esi0005_0219	Esi0005_0245
Esi0005_0224	Esi0005_0246
Esi0005_0229	Esi0005_0252
Esi0005_0234	Esi0005_0253
Esi0005_0241	Esi0005_0254
Esi0005_0243	Esi0005_0255
Esi0005_0245	Esi0005_0256
Esi0005_0246	Esi0005_0262
Esi0005_0248	Esi0005_0267
Esi0005_0249	Esi0005_0270
Esi0005_0252	Esi0006_0001
Esi0005_0253	Esi0006_0015
Esi0005_0254	Esi0006_0016
Esi0005_0256	Esi0006_0021
Esi0005_0270	Esi0006_0024
Esi0005_0277	Esi0006_0025
Esi0006_0001	Esi0006_0027
Esi0006_0018	Esi0006_0028
Esi0006_0020	Esi0006_0035
Esi0006_0021	Esi0006_0038
Esi0006_0024	Esi0006_0040
Esi0006_0025	Esi0006_0045
Esi0006_0027	Esi0006_0051
Esi0006_0028	Esi0006_0055
Esi0006_0030	Esi0006_0056
Esi0006_0034	Esi0006_0058
Esi0006_0035	Esi0006_0071
Esi0006_0038	Esi0006_0078
Esi0006_0040	Esi0006_0079
Esi0006_0051	Esi0006_0085
Esi0006_0055	Esi0006_0086
Esi0006_0056	Esi0006_0092
Esi0006_0058	Esi0006_0097
Esi0006_0068	Esi0006_0106
Esi0006_0069	Esi0006_0107
Esi0006_0077	Esi0006_0109
Esi0006_0078	Esi0006_0115
Esi0006_0079	Esi0006_0117
Esi0006_0085	Esi0006_0120
Esi0006_0092	Esi0006_0121
Esi0006_0094	Esi0006_0123
Esi0006_0095	Esi0006_0124
Esi0006_0097	Esi0006_0131
Esi0006_0099	Esi0006_0132
Esi0006_0106	Esi0006_0133
Esi0006_0109	Esi0006_0134
Esi0006_0115	Esi0006_0139
Esi0006_0117	Esi0006_0142
Esi0006_0120	Esi0006_0147
Esi0006_0123	Esi0006_0148
Esi0006_0131	Esi0006_0149
Esi0006_0132	Esi0006_0151
Esi0006_0133	Esi0006_0165
Esi0006_0137	Esi0006_0171
Esi0006_0139	Esi0006_0172
Esi0006_0142	Esi0006_0175
Esi0006_0146	Esi0006_0178
Esi0006_0147	Esi0006_0183
Esi0006_0149	Esi0006_0192
Esi0006_0151	Esi0006_0194
Esi0006_0165	Esi0006_0200
Esi0006_0171	Esi0006_0202
Esi0006_0172	Esi0006_0211
Esi0006_0175	Esi0006_0213
Esi0006_0178	Esi0006_0214
Esi0006_0183	Esi0006_0215
Esi0006_0184	Esi0006_0216
Esi0006_0185	Esi0006_0221
Esi0006_0192	Esi0006_0225
Esi0006_0198	Esi0007_0003
Esi0006_0200	Esi0007_0007
Esi0006_0202	Esi0007_0008
Esi0006_0211	Esi0007_0013
Esi0006_0213	Esi0007_0014
Esi0006_0214	Esi0007_0018
Esi0006_0215	Esi0007_0019
Esi0006_0216	Esi0007_0024
Esi0006_0221	Esi0007_0029
Esi0006_0225	Esi0007_0039
Esi0007_0003	Esi0007_0041
Esi0007_0007	Esi0007_0052
Esi0007_0008	Esi0007_0060
Esi0007_0013	Esi0007_0063
Esi0007_0018	Esi0007_0066
Esi0007_0019	Esi0007_0067
Esi0007_0024	Esi0007_0072
Esi0007_0029	Esi0007_0085
Esi0007_0041	Esi0007_0086
Esi0007_0052	Esi0007_0094
Esi0007_0055	Esi0007_0098
Esi0007_0057	Esi0007_0100
Esi0007_0059	Esi0007_0106
Esi0007_0060	Esi0007_0107
Esi0007_0063	Esi0007_0108
Esi0007_0067	Esi0007_0111
Esi0007_0068	Esi0007_0116
Esi0007_0072	Esi0007_0118
Esi0007_0086	Esi0007_0120
Esi0007_0089	Esi0007_0123
Esi0007_0094	Esi0007_0124
Esi0007_0098	Esi0007_0126
Esi0007_0100	Esi0007_0128
Esi0007_0106	Esi0007_0130
Esi0007_0107	Esi0007_0136
Esi0007_0111	Esi0007_0143
Esi0007_0116	Esi0007_0144
Esi0007_0117	Esi0007_0145
Esi0007_0118	Esi0007_0146
Esi0007_0119	Esi0007_0147
Esi0007_0120	Esi0007_0148
Esi0007_0123	Esi0007_0152
Esi0007_0124	Esi0007_0154
Esi0007_0126	Esi0007_0158
Esi0007_0128	Esi0007_0170
Esi0007_0130	Esi0007_0171
Esi0007_0136	Esi0007_0176
Esi0007_0140	Esi0007_0177
Esi0007_0143	Esi0007_0182
Esi0007_0144	Esi0007_0184
Esi0007_0145	Esi0007_0192
Esi0007_0146	Esi0007_0194
Esi0007_0147	Esi0007_0195
Esi0007_0148	Esi0007_0203
Esi0007_0152	Esi0007_0204
Esi0007_0153	Esi0007_0206
Esi0007_0154	Esi0007_0211
Esi0007_0158	Esi0007_0214
Esi0007_0170	Esi0007_0219
Esi0007_0171	Esi0007_0222
Esi0007_0176	Esi0007_0224
Esi0007_0177	Esi0007_0230
Esi0007_0179	Esi0007_0232
Esi0007_0182	Esi0007_0234
Esi0007_0184	Esi0007_0237
Esi0007_0189	Esi0008_0013
Esi0007_0192	Esi0008_0015
Esi0007_0194	Esi0008_0016
Esi0007_0195	Esi0008_0021
Esi0007_0203	Esi0008_0025
Esi0007_0204	Esi0008_0029
Esi0007_0206	Esi0008_0030
Esi0007_0211	Esi0008_0036
Esi0007_0214	Esi0008_0037
Esi0007_0219	Esi0008_0039
Esi0007_0224	Esi0008_0044
Esi0007_0227	Esi0008_0045
Esi0007_0230	Esi0008_0050
Esi0007_0232	Esi0008_0051
Esi0007_0237	Esi0008_0060
Esi0008_0007	Esi0008_0064
Esi0008_0021	Esi0008_0065
Esi0008_0027	Esi0008_0066
Esi0008_0029	Esi0008_0069
Esi0008_0030	Esi0008_0070
Esi0008_0031	Esi0008_0072
Esi0008_0042	Esi0008_0074
Esi0008_0044	Esi0008_0075
Esi0008_0047	Esi0008_0079
Esi0008_0050	Esi0008_0080
Esi0008_0051	Esi0008_0081
Esi0008_0060	Esi0008_0083
Esi0008_0064	Esi0008_0091
Esi0008_0066	Esi0008_0092
Esi0008_0069	Esi0008_0093
Esi0008_0070	Esi0008_0095
Esi0008_0072	Esi0008_0099
Esi0008_0075	Esi0008_0101
Esi0008_0080	Esi0008_0107
Esi0008_0081	Esi0008_0112
Esi0008_0091	Esi0008_0113
Esi0008_0092	Esi0008_0117
Esi0008_0093	Esi0008_0118
Esi0008_0095	Esi0008_0121
Esi0008_0099	Esi0008_0122
Esi0008_0101	Esi0008_0123
Esi0008_0107	Esi0008_0132
Esi0008_0112	Esi0008_0134
Esi0008_0113	Esi0008_0135
Esi0008_0117	Esi0008_0141
Esi0008_0118	Esi0008_0144
Esi0008_0121	Esi0008_0145
Esi0008_0122	Esi0008_0147
Esi0008_0123	Esi0008_0150
Esi0008_0132	Esi0008_0151
Esi0008_0134	Esi0008_0155
Esi0008_0137	Esi0008_0177
Esi0008_0141	Esi0008_0180
Esi0008_0145	Esi0008_0181
Esi0008_0147	Esi0008_0183
Esi0008_0150	Esi0008_0186
Esi0008_0151	Esi0008_0189
Esi0008_0155	Esi0008_0193
Esi0008_0157	Esi0008_0196
Esi0008_0162	Esi0008_0201
Esi0008_0177	Esi0008_0202
Esi0008_0180	Esi0008_0204
Esi0008_0181	Esi0008_0205
Esi0008_0182	Esi0008_0206
Esi0008_0189	Esi0008_0207
Esi0008_0193	Esi0008_0208
Esi0008_0201	Esi0008_0209
Esi0008_0202	Esi0008_0212
Esi0008_0205	Esi0008_0214
Esi0008_0206	Esi0008_0215
Esi0008_0207	Esi0008_0217
Esi0008_0208	Esi0008_0222
Esi0008_0210	Esi0008_0224
Esi0008_0215	Esi0008_0225
Esi0008_0216	Esi0008_0227
Esi0008_0217	Esi0008_0228
Esi0008_0222	Esi0008_0229
Esi0008_0223	Esi0008_0230
Esi0008_0224	Esi0008_0231
Esi0008_0225	Esi0008_0235
Esi0008_0228	Esi0008_0238
Esi0008_0229	Esi0008_0247
Esi0008_0230	Esi0008_0249
Esi0008_0231	Esi0008_0250
Esi0008_0234	Esi0009_0001
Esi0008_0235	Esi0009_0006
Esi0008_0238	Esi0009_0011
Esi0008_0239	Esi0009_0012
Esi0008_0242	Esi0009_0013
Esi0008_0249	Esi0009_0017
Esi0008_0250	Esi0009_0025
Esi0009_0001	Esi0009_0026
Esi0009_0006	Esi0009_0037
Esi0009_0011	Esi0009_0038
Esi0009_0012	Esi0009_0041
Esi0009_0017	Esi0009_0045
Esi0009_0023	Esi0009_0047
Esi0009_0025	Esi0009_0049
Esi0009_0026	Esi0009_0050
Esi0009_0033	Esi0009_0051
Esi0009_0037	Esi0009_0052
Esi0009_0038	Esi0009_0053
Esi0009_0041	Esi0009_0054
Esi0009_0043	Esi0009_0057
Esi0009_0045	Esi0009_0060
Esi0009_0049	Esi0009_0063
Esi0009_0050	Esi0009_0066
Esi0009_0053	Esi0009_0068
Esi0009_0054	Esi0009_0070
Esi0009_0057	Esi0009_0072
Esi0009_0060	Esi0009_0073
Esi0009_0063	Esi0009_0074
Esi0009_0066	Esi0009_0076
Esi0009_0068	Esi0009_0077
Esi0009_0070	Esi0009_0080
Esi0009_0072	Esi0009_0084
Esi0009_0074	Esi0009_0085
Esi0009_0076	Esi0009_0086
Esi0009_0081	Esi0009_0089
Esi0009_0084	Esi0009_0093
Esi0009_0085	Esi0009_0096
Esi0009_0086	Esi0009_0101
Esi0009_0089	Esi0009_0104
Esi0009_0093	Esi0009_0105
Esi0009_0104	Esi0009_0106
Esi0009_0105	Esi0009_0109
Esi0009_0106	Esi0009_0115
Esi0009_0109	Esi0009_0118
Esi0009_0115	Esi0009_0122
Esi0009_0118	Esi0009_0126
Esi0009_0122	Esi0009_0139
Esi0009_0126	Esi0009_0142
Esi0009_0139	Esi0009_0143
Esi0009_0142	Esi0009_0144
Esi0009_0144	Esi0009_0146
Esi0009_0146	Esi0009_0148
Esi0009_0153	Esi0009_0152
Esi0009_0155	Esi0009_0153
Esi0009_0158	Esi0009_0154
Esi0009_0162	Esi0009_0158
Esi0009_0164	Esi0009_0162
Esi0009_0168	Esi0009_0164
Esi0009_0170	Esi0009_0168
Esi0009_0177	Esi0009_0170
Esi0009_0179	Esi0009_0177
Esi0009_0185	Esi0009_0179
Esi0009_0196	Esi0009_0185
Esi0009_0202	Esi0009_0196
Esi0009_0203	Esi0009_0199
Esi0009_0207	Esi0009_0205
Esi0009_0210	Esi0009_0207
Esi0009_0212	Esi0009_0210
Esi0010_0002	Esi0009_0211
Esi0010_0008	Esi0009_0212
Esi0010_0009	Esi0010_0001
Esi0010_0010	Esi0010_0002
Esi0010_0018	Esi0010_0004
Esi0010_0019	Esi0010_0008
Esi0010_0020	Esi0010_0009
Esi0010_0022	Esi0010_0010
Esi0010_0026	Esi0010_0018
Esi0010_0029	Esi0010_0020
Esi0010_0030	Esi0010_0022
Esi0010_0046	Esi0010_0023
Esi0010_0049	Esi0010_0024
Esi0010_0050	Esi0010_0026
Esi0010_0058	Esi0010_0030
Esi0010_0059	Esi0010_0046
Esi0010_0060	Esi0010_0048
Esi0010_0063	Esi0010_0049
Esi0010_0064	Esi0010_0050
Esi0010_0066	Esi0010_0058
Esi0010_0075	Esi0010_0059
Esi0010_0078	Esi0010_0060
Esi0010_0087	Esi0010_0063
Esi0010_0089	Esi0010_0064
Esi0010_0091	Esi0010_0066
Esi0010_0092	Esi0010_0069
Esi0010_0099	Esi0010_0072
Esi0010_0105	Esi0010_0075
Esi0010_0106	Esi0010_0078
Esi0010_0108	Esi0010_0082
Esi0010_0112	Esi0010_0087
Esi0010_0114	Esi0010_0089
Esi0010_0115	Esi0010_0092
Esi0010_0116	Esi0010_0093
Esi0010_0123	Esi0010_0099
Esi0010_0133	Esi0010_0104
Esi0010_0135	Esi0010_0105
Esi0010_0136	Esi0010_0106
Esi0010_0137	Esi0010_0108
Esi0010_0141	Esi0010_0112
Esi0010_0142	Esi0010_0114
Esi0010_0143	Esi0010_0115
Esi0010_0144	Esi0010_0116
Esi0010_0147	Esi0010_0123
Esi0010_0155	Esi0010_0129
Esi0010_0168	Esi0010_0133
Esi0010_0169	Esi0010_0135
Esi0010_0172	Esi0010_0136
Esi0010_0178	Esi0010_0137
Esi0010_0180	Esi0010_0140
Esi0010_0183	Esi0010_0141
Esi0010_0187	Esi0010_0144
Esi0010_0188	Esi0010_0146
Esi0010_0189	Esi0010_0147
Esi0010_0190	Esi0010_0150
Esi0010_0194	Esi0010_0155
Esi0010_0196	Esi0010_0168
Esi0010_0199	Esi0010_0169
Esi0010_0201	Esi0010_0172
Esi0010_0205	Esi0010_0178
Esi0010_0207	Esi0010_0180
Esi0010_0210	Esi0010_0183
Esi0010_0212	Esi0010_0187
Esi0010_0215	Esi0010_0188
Esi0010_0217	Esi0010_0189
Esi0010_0220	Esi0010_0190
Esi0010_0222	Esi0010_0194
Esi0010_0223	Esi0010_0196
Esi0010_0226	Esi0010_0199
Esi0011_0007	Esi0010_0201
Esi0011_0012	Esi0010_0205
Esi0011_0019	Esi0010_0207
Esi0011_0020	Esi0010_0208
Esi0011_0023	Esi0010_0210
Esi0011_0026	Esi0010_0218
Esi0011_0028	Esi0010_0220
Esi0011_0039	Esi0010_0222
Esi0011_0042	Esi0010_0223
Esi0011_0044	Esi0010_0226
Esi0011_0048	Esi0010_0227
Esi0011_0056	Esi0011_0007
Esi0011_0067	Esi0011_0011
Esi0011_0074	Esi0011_0013
Esi0011_0075	Esi0011_0020
Esi0011_0080	Esi0011_0023
Esi0011_0083	Esi0011_0028
Esi0011_0084	Esi0011_0035
Esi0011_0088	Esi0011_0039
Esi0011_0092	Esi0011_0044
Esi0011_0095	Esi0011_0047
Esi0011_0103	Esi0011_0048
Esi0011_0105	Esi0011_0056
Esi0011_0106	Esi0011_0063
Esi0011_0107	Esi0011_0067
Esi0011_0111	Esi0011_0074
Esi0011_0125	Esi0011_0084
Esi0011_0127	Esi0011_0085
Esi0011_0147	Esi0011_0093
Esi0011_0150	Esi0011_0095
Esi0011_0151	Esi0011_0100
Esi0011_0154	Esi0011_0103
Esi0011_0163	Esi0011_0105
Esi0011_0165	Esi0011_0106
Esi0011_0179	Esi0011_0107
Esi0011_0180	Esi0011_0111
Esi0011_0185	Esi0011_0114
Esi0011_0194	Esi0011_0116
Esi0011_0202	Esi0011_0125
Esi0011_0204	Esi0011_0127
Esi0011_0207	Esi0011_0128
Esi0011_0215	Esi0011_0147
Esi0012_0022	Esi0011_0150
Esi0012_0027	Esi0011_0151
Esi0012_0029	Esi0011_0154
Esi0012_0035	Esi0011_0163
Esi0012_0036	Esi0011_0166
Esi0012_0040	Esi0011_0179
Esi0012_0041	Esi0011_0180
Esi0012_0045	Esi0011_0185
Esi0012_0046	Esi0011_0190
Esi0012_0049	Esi0011_0194
Esi0012_0055	Esi0011_0202
Esi0012_0056	Esi0011_0204
Esi0012_0063	Esi0011_0207
Esi0012_0064	Esi0011_0215
Esi0012_0083	Esi0012_0017
Esi0012_0092	Esi0012_0020
Esi0012_0096	Esi0012_0022
Esi0012_0098	Esi0012_0027
Esi0012_0099	Esi0012_0029
Esi0012_0102	Esi0012_0035
Esi0012_0104	Esi0012_0036
Esi0012_0107	Esi0012_0037
Esi0012_0109	Esi0012_0039
Esi0012_0116	Esi0012_0040
Esi0012_0117	Esi0012_0041
Esi0012_0124	Esi0012_0045
Esi0012_0126	Esi0012_0046
Esi0012_0127	Esi0012_0049
Esi0012_0131	Esi0012_0057
Esi0012_0132	Esi0012_0063
Esi0012_0133	Esi0012_0064
Esi0012_0161	Esi0012_0075
Esi0012_0170	Esi0012_0078
Esi0012_0171	Esi0012_0083
Esi0012_0173	Esi0012_0087
Esi0012_0174	Esi0012_0092
Esi0012_0175	Esi0012_0096
Esi0012_0176	Esi0012_0099
Esi0012_0180	Esi0012_0102
Esi0012_0182	Esi0012_0106
Esi0012_0184	Esi0012_0107
Esi0013_0010	Esi0012_0109
Esi0013_0012	Esi0012_0116
Esi0013_0013	Esi0012_0124
Esi0013_0015	Esi0012_0126
Esi0013_0022	Esi0012_0127
Esi0013_0030	Esi0012_0131
Esi0013_0033	Esi0012_0132
Esi0013_0035	Esi0012_0133
Esi0013_0036	Esi0012_0136
Esi0013_0038	Esi0012_0137
Esi0013_0043	Esi0012_0170
Esi0013_0045	Esi0012_0171
Esi0013_0047	Esi0012_0173
Esi0013_0050	Esi0012_0174
Esi0013_0057	Esi0012_0175
Esi0013_0059	Esi0012_0176
Esi0013_0070	Esi0012_0177
Esi0013_0071	Esi0012_0180
Esi0013_0075	Esi0012_0182
Esi0013_0076	Esi0013_0012
Esi0013_0077	Esi0013_0013
Esi0013_0082	Esi0013_0015
Esi0013_0086	Esi0013_0017
Esi0013_0087	Esi0013_0022
Esi0013_0091	Esi0013_0030
Esi0013_0097	Esi0013_0035
Esi0013_0100	Esi0013_0036
Esi0013_0102	Esi0013_0038
Esi0013_0103	Esi0013_0045
Esi0013_0104	Esi0013_0049
Esi0013_0108	Esi0013_0057
Esi0013_0115	Esi0013_0065
Esi0013_0117	Esi0013_0069
Esi0013_0118	Esi0013_0070
Esi0013_0119	Esi0013_0071
Esi0013_0133	Esi0013_0072
Esi0013_0134	Esi0013_0076
Esi0013_0140	Esi0013_0077
Esi0013_0141	Esi0013_0081
Esi0013_0142	Esi0013_0082
Esi0013_0143	Esi0013_0086
Esi0013_0146	Esi0013_0087
Esi0013_0147	Esi0013_0091
Esi0013_0182	Esi0013_0092
Esi0013_0183	Esi0013_0097
Esi0013_0185	Esi0013_0099
Esi0013_0187	Esi0013_0100
Esi0013_0189	Esi0013_0102
Esi0013_0190	Esi0013_0103
Esi0013_0194	Esi0013_0104
Esi0013_0196	Esi0013_0107
Esi0013_0197	Esi0013_0108
Esi0013_0200	Esi0013_0113
Esi0013_0201	Esi0013_0114
Esi0013_0207	Esi0013_0115
Esi0013_0208	Esi0013_0117
Esi0013_0217	Esi0013_0118
Esi0014_0002	Esi0013_0119
Esi0014_0010	Esi0013_0131
Esi0014_0012	Esi0013_0133
Esi0014_0018	Esi0013_0134
Esi0014_0020	Esi0013_0140
Esi0014_0022	Esi0013_0141
Esi0014_0023	Esi0013_0143
Esi0014_0027	Esi0013_0146
Esi0014_0048	Esi0013_0147
Esi0014_0050	Esi0013_0178
Esi0014_0051	Esi0013_0182
Esi0014_0052	Esi0013_0185
Esi0014_0057	Esi0013_0187
Esi0014_0058	Esi0013_0189
Esi0014_0059	Esi0013_0190
Esi0014_0064	Esi0013_0192
Esi0014_0067	Esi0013_0194
Esi0014_0069	Esi0013_0196
Esi0014_0073	Esi0013_0200
Esi0014_0077	Esi0013_0201
Esi0014_0080	Esi0013_0207
Esi0014_0084	Esi0013_0208
Esi0014_0085	Esi0013_0211
Esi0014_0090	Esi0013_0217
Esi0014_0095	Esi0014_0002
Esi0014_0098	Esi0014_0008
Esi0014_0099	Esi0014_0010
Esi0014_0102	Esi0014_0012
Esi0014_0108	Esi0014_0018
Esi0014_0112	Esi0014_0020
Esi0014_0114	Esi0014_0022
Esi0014_0125	Esi0014_0023
Esi0014_0133	Esi0014_0047
Esi0014_0135	Esi0014_0048
Esi0014_0136	Esi0014_0050
Esi0014_0139	Esi0014_0051
Esi0014_0141	Esi0014_0052
Esi0014_0142	Esi0014_0053
Esi0014_0148	Esi0014_0054
Esi0014_0149	Esi0014_0056
Esi0014_0150	Esi0014_0057
Esi0014_0153	Esi0014_0062
Esi0014_0154	Esi0014_0067
Esi0014_0155	Esi0014_0073
Esi0014_0159	Esi0014_0076
Esi0014_0160	Esi0014_0077
Esi0014_0161	Esi0014_0080
Esi0014_0162	Esi0014_0084
Esi0014_0168	Esi0014_0089
Esi0014_0170	Esi0014_0090
Esi0014_0172	Esi0014_0091
Esi0014_0173	Esi0014_0095
Esi0014_0174	Esi0014_0098
Esi0014_0175	Esi0014_0099
Esi0014_0176	Esi0014_0101
Esi0014_0180	Esi0014_0102
Esi0014_0181	Esi0014_0108
Esi0014_0183	Esi0014_0112
Esi0014_0184	Esi0014_0125
Esi0014_0186	Esi0014_0135
Esi0014_0188	Esi0014_0141
Esi0014_0190	Esi0014_0142
Esi0014_0196	Esi0014_0143
Esi0014_0199	Esi0014_0148
Esi0014_0216	Esi0014_0149
Esi0014_0217	Esi0014_0150
Esi0014_0222	Esi0014_0153
Esi0014_0227	Esi0014_0154
Esi0015_0001	Esi0014_0155
Esi0015_0014	Esi0014_0160
Esi0015_0017	Esi0014_0161
Esi0015_0018	Esi0014_0162
Esi0015_0023	Esi0014_0163
Esi0015_0024	Esi0014_0168
Esi0015_0026	Esi0014_0170
Esi0015_0030	Esi0014_0173
Esi0015_0031	Esi0014_0174
Esi0015_0033	Esi0014_0175
Esi0015_0036	Esi0014_0180
Esi0015_0037	Esi0014_0181
Esi0015_0064	Esi0014_0184
Esi0015_0065	Esi0014_0186
Esi0015_0066	Esi0014_0187
Esi0015_0067	Esi0014_0188
Esi0015_0069	Esi0014_0190
Esi0015_0073	Esi0014_0196
Esi0015_0076	Esi0014_0201
Esi0015_0081	Esi0014_0216
Esi0015_0086	Esi0014_0217
Esi0015_0087	Esi0014_0222
Esi0015_0093	Esi0014_0225
Esi0015_0106	Esi0014_0227
Esi0015_0108	Esi0015_0014
Esi0015_0111	Esi0015_0023
Esi0015_0112	Esi0015_0024
Esi0015_0117	Esi0015_0026
Esi0015_0120	Esi0015_0028
Esi0015_0126	Esi0015_0030
Esi0015_0131	Esi0015_0035
Esi0015_0133	Esi0015_0036
Esi0015_0142	Esi0015_0064
Esi0015_0145	Esi0015_0065
Esi0015_0151	Esi0015_0066
Esi0015_0160	Esi0015_0067
Esi0015_0162	Esi0015_0069
Esi0015_0164	Esi0015_0073
Esi0015_0186	Esi0015_0076
Esi0015_0187	Esi0015_0081
Esi0015_0189	Esi0015_0082
Esi0015_0197	Esi0015_0085
Esi0015_0198	Esi0015_0087
Esi0016_0003	Esi0015_0094
Esi0016_0005	Esi0015_0103
Esi0016_0009	Esi0015_0106
Esi0016_0010	Esi0015_0108
Esi0016_0014	Esi0015_0111
Esi0016_0020	Esi0015_0112
Esi0016_0027	Esi0015_0117
Esi0016_0032	Esi0015_0120
Esi0016_0038	Esi0015_0126
Esi0016_0043	Esi0015_0131
Esi0016_0044	Esi0015_0132
Esi0016_0045	Esi0015_0133
Esi0016_0048	Esi0015_0142
Esi0016_0050	Esi0015_0149
Esi0016_0068	Esi0015_0151
Esi0016_0071	Esi0015_0160
Esi0016_0077	Esi0015_0162
Esi0016_0081	Esi0015_0185
Esi0016_0091	Esi0015_0186
Esi0016_0097	Esi0015_0194
Esi0016_0102	Esi0015_0195
Esi0016_0109	Esi0015_0197
Esi0016_0114	Esi0015_0198
Esi0016_0129	Esi0016_0003
Esi0016_0132	Esi0016_0008
Esi0016_0133	Esi0016_0014
Esi0016_0136	Esi0016_0020
Esi0016_0144	Esi0016_0027
Esi0016_0158	Esi0016_0031
Esi0016_0160	Esi0016_0032
Esi0016_0161	Esi0016_0038
Esi0016_0166	Esi0016_0039
Esi0016_0169	Esi0016_0045
Esi0016_0173	Esi0016_0050
Esi0016_0179	Esi0016_0055
Esi0016_0180	Esi0016_0060
Esi0016_0182	Esi0016_0063
Esi0016_0184	Esi0016_0068
Esi0016_0190	Esi0016_0071
Esi0016_0192	Esi0016_0084
Esi0016_0197	Esi0016_0092
Esi0017_0003	Esi0016_0097
Esi0017_0011	Esi0016_0102
Esi0017_0013	Esi0016_0105
Esi0017_0024	Esi0016_0109
Esi0017_0027	Esi0016_0114
Esi0017_0036	Esi0016_0124
Esi0017_0037	Esi0016_0125
Esi0017_0041	Esi0016_0129
Esi0017_0042	Esi0016_0132
Esi0017_0043	Esi0016_0136
Esi0017_0056	Esi0016_0144
Esi0017_0058	Esi0016_0150
Esi0017_0059	Esi0016_0158
Esi0017_0062	Esi0016_0160
Esi0017_0063	Esi0016_0161
Esi0017_0075	Esi0016_0166
Esi0017_0076	Esi0016_0168
Esi0017_0077	Esi0016_0173
Esi0017_0079	Esi0016_0176
Esi0017_0080	Esi0016_0179
Esi0017_0095	Esi0016_0180
Esi0017_0096	Esi0016_0186
Esi0017_0099	Esi0016_0188
Esi0017_0100	Esi0016_0190
Esi0017_0101	Esi0016_0192
Esi0017_0102	Esi0016_0197
Esi0017_0105	Esi0016_0201
Esi0017_0107	Esi0017_0008
Esi0017_0108	Esi0017_0011
Esi0017_0111	Esi0017_0013
Esi0017_0113	Esi0017_0024
Esi0017_0120	Esi0017_0027
Esi0017_0128	Esi0017_0030
Esi0017_0136	Esi0017_0031
Esi0017_0138	Esi0017_0036
Esi0017_0142	Esi0017_0039
Esi0017_0145	Esi0017_0041
Esi0017_0146	Esi0017_0042
Esi0017_0148	Esi0017_0043
Esi0017_0154	Esi0017_0045
Esi0017_0155	Esi0017_0056
Esi0017_0158	Esi0017_0058
Esi0017_0162	Esi0017_0059
Esi0017_0169	Esi0017_0062
Esi0017_0177	Esi0017_0063
Esi0017_0186	Esi0017_0076
Esi0017_0189	Esi0017_0077
Esi0017_0192	Esi0017_0079
Esi0017_0193	Esi0017_0080
Esi0017_0195	Esi0017_0095
Esi0017_0197	Esi0017_0096
Esi0017_0201	Esi0017_0099
Esi0017_0203	Esi0017_0101
Esi0017_0207	Esi0017_0102
Esi0018_0010	Esi0017_0105
Esi0018_0015	Esi0017_0108
Esi0018_0016	Esi0017_0113
Esi0018_0017	Esi0017_0116
Esi0018_0019	Esi0017_0119
Esi0018_0021	Esi0017_0120
Esi0018_0022	Esi0017_0126
Esi0018_0024	Esi0017_0130
Esi0018_0025	Esi0017_0136
Esi0018_0028	Esi0017_0142
Esi0018_0032	Esi0017_0146
Esi0018_0034	Esi0017_0148
Esi0018_0035	Esi0017_0149
Esi0018_0041	Esi0017_0151
Esi0018_0043	Esi0017_0154
Esi0018_0044	Esi0017_0155
Esi0018_0046	Esi0017_0158
Esi0018_0048	Esi0017_0159
Esi0018_0060	Esi0017_0162
Esi0018_0061	Esi0017_0168
Esi0018_0062	Esi0017_0177
Esi0018_0064	Esi0017_0186
Esi0018_0069	Esi0017_0187
Esi0018_0073	Esi0017_0192
Esi0018_0075	Esi0017_0193
Esi0018_0083	Esi0017_0195
Esi0018_0086	Esi0017_0201
Esi0018_0090	Esi0017_0203
Esi0018_0096	Esi0017_0207
Esi0018_0097	Esi0017_0209
Esi0018_0098	Esi0018_0010
Esi0018_0102	Esi0018_0015
Esi0018_0103	Esi0018_0017
Esi0018_0107	Esi0018_0021
Esi0018_0111	Esi0018_0024
Esi0018_0114	Esi0018_0028
Esi0018_0122	Esi0018_0032
Esi0018_0131	Esi0018_0034
Esi0018_0132	Esi0018_0041
Esi0018_0133	Esi0018_0043
Esi0018_0135	Esi0018_0044
Esi0018_0136	Esi0018_0045
Esi0018_0138	Esi0018_0046
Esi0018_0141	Esi0018_0048
Esi0018_0145	Esi0018_0050
Esi0018_0146	Esi0018_0060
Esi0018_0154	Esi0018_0061
Esi0018_0155	Esi0018_0064
Esi0018_0157	Esi0018_0065
Esi0018_0164	Esi0018_0066
Esi0018_0166	Esi0018_0067
Esi0018_0167	Esi0018_0069
Esi0018_0169	Esi0018_0073
Esi0018_0177	Esi0018_0077
Esi0018_0181	Esi0018_0080
Esi0018_0189	Esi0018_0083
Esi0018_0190	Esi0018_0084
Esi0018_0194	Esi0018_0086
Esi0018_0196	Esi0018_0089
Esi0018_0197	Esi0018_0090
Esi0018_0200	Esi0018_0094
Esi0018_0202	Esi0018_0096
Esi0018_0205	Esi0018_0097
Esi0018_0206	Esi0018_0102
Esi0018_0207	Esi0018_0103
Esi0018_0209	Esi0018_0111
Esi0018_0211	Esi0018_0114
Esi0019_0003	Esi0018_0117
Esi0019_0004	Esi0018_0124
Esi0019_0007	Esi0018_0131
Esi0019_0008	Esi0018_0132
Esi0019_0012	Esi0018_0133
Esi0019_0013	Esi0018_0135
Esi0019_0014	Esi0018_0136
Esi0019_0020	Esi0018_0141
Esi0019_0023	Esi0018_0142
Esi0019_0026	Esi0018_0145
Esi0019_0030	Esi0018_0146
Esi0019_0032	Esi0018_0147
Esi0019_0033	Esi0018_0154
Esi0019_0034	Esi0018_0155
Esi0019_0037	Esi0018_0157
Esi0019_0040	Esi0018_0164
Esi0019_0058	Esi0018_0167
Esi0019_0059	Esi0018_0169
Esi0019_0061	Esi0018_0170
Esi0019_0062	Esi0018_0177
Esi0019_0063	Esi0018_0179
Esi0019_0064	Esi0018_0180
Esi0019_0073	Esi0018_0181
Esi0019_0075	Esi0018_0182
Esi0019_0084	Esi0018_0189
Esi0019_0085	Esi0018_0194
Esi0019_0088	Esi0018_0196
Esi0019_0090	Esi0018_0197
Esi0019_0094	Esi0018_0200
Esi0019_0095	Esi0018_0201
Esi0019_0096	Esi0018_0205
Esi0019_0097	Esi0018_0207
Esi0019_0100	Esi0018_0209
Esi0019_0103	Esi0018_0211
Esi0019_0113	Esi0019_0001
Esi0019_0120	Esi0019_0003
Esi0019_0126	Esi0019_0007
Esi0019_0132	Esi0019_0008
Esi0019_0144	Esi0019_0012
Esi0019_0152	Esi0019_0013
Esi0019_0156	Esi0019_0014
Esi0019_0172	Esi0019_0029
Esi0019_0176	Esi0019_0030
Esi0019_0178	Esi0019_0032
Esi0019_0186	Esi0019_0033
Esi0020_0003	Esi0019_0037
Esi0020_0006	Esi0019_0058
Esi0020_0018	Esi0019_0059
Esi0020_0019	Esi0019_0061
Esi0020_0020	Esi0019_0063
Esi0020_0021	Esi0019_0064
Esi0020_0022	Esi0019_0065
Esi0020_0024	Esi0019_0070
Esi0020_0025	Esi0019_0073
Esi0020_0029	Esi0019_0075
Esi0020_0030	Esi0019_0077
Esi0020_0033	Esi0019_0084
Esi0020_0038	Esi0019_0085
Esi0020_0043	Esi0019_0090
Esi0020_0045	Esi0019_0094
Esi0020_0047	Esi0019_0095
Esi0020_0048	Esi0019_0096
Esi0020_0054	Esi0019_0097
Esi0020_0055	Esi0019_0100
Esi0020_0064	Esi0019_0103
Esi0020_0066	Esi0019_0106
Esi0020_0067	Esi0019_0113
Esi0020_0072	Esi0019_0117
Esi0020_0075	Esi0019_0120
Esi0020_0081	Esi0019_0126
Esi0020_0082	Esi0019_0127
Esi0020_0083	Esi0019_0132
Esi0020_0094	Esi0019_0144
Esi0020_0098	Esi0019_0152
Esi0020_0100	Esi0019_0156
Esi0020_0103	Esi0019_0172
Esi0020_0104	Esi0019_0176
Esi0020_0105	Esi0019_0178
Esi0020_0108	Esi0019_0182
Esi0020_0116	Esi0019_0186
Esi0020_0117	Esi0019_0188
Esi0020_0119	Esi0020_0003
Esi0020_0123	Esi0020_0006
Esi0020_0129	Esi0020_0008
Esi0020_0133	Esi0020_0022
Esi0020_0134	Esi0020_0024
Esi0020_0138	Esi0020_0025
Esi0020_0146	Esi0020_0029
Esi0020_0149	Esi0020_0033
Esi0020_0157	Esi0020_0038
Esi0020_0160	Esi0020_0039
Esi0020_0162	Esi0020_0042
Esi0020_0163	Esi0020_0043
Esi0020_0165	Esi0020_0045
Esi0020_0173	Esi0020_0047
Esi0020_0181	Esi0020_0048
Esi0020_0182	Esi0020_0054
Esi0020_0183	Esi0020_0055
Esi0021_0003	Esi0020_0064
Esi0021_0005	Esi0020_0066
Esi0021_0014	Esi0020_0067
Esi0021_0019	Esi0020_0072
Esi0021_0023	Esi0020_0074
Esi0021_0024	Esi0020_0075
Esi0021_0025	Esi0020_0081
Esi0021_0026	Esi0020_0082
Esi0021_0030	Esi0020_0083
Esi0021_0038	Esi0020_0092
Esi0021_0040	Esi0020_0094
Esi0021_0042	Esi0020_0098
Esi0021_0044	Esi0020_0100
Esi0021_0051	Esi0020_0103
Esi0021_0052	Esi0020_0108
Esi0021_0053	Esi0020_0111
Esi0021_0055	Esi0020_0116
Esi0021_0057	Esi0020_0119
Esi0021_0059	Esi0020_0123
Esi0021_0061	Esi0020_0126
Esi0021_0062	Esi0020_0129
Esi0021_0066	Esi0020_0133
Esi0021_0069	Esi0020_0134
Esi0021_0072	Esi0020_0138
Esi0021_0079	Esi0020_0139
Esi0021_0081	Esi0020_0141
Esi0021_0082	Esi0020_0144
Esi0021_0083	Esi0020_0146
Esi0021_0090	Esi0020_0149
Esi0021_0094	Esi0020_0160
Esi0021_0098	Esi0020_0162
Esi0021_0099	Esi0020_0163
Esi0021_0105	Esi0020_0165
Esi0021_0107	Esi0020_0170
Esi0021_0108	Esi0020_0173
Esi0021_0112	Esi0020_0178
Esi0021_0116	Esi0020_0181
Esi0021_0117	Esi0020_0183
Esi0021_0121	Esi0021_0003
Esi0021_0125	Esi0021_0009
Esi0021_0131	Esi0021_0014
Esi0021_0133	Esi0021_0015
Esi0021_0135	Esi0021_0023
Esi0021_0136	Esi0021_0024
Esi0021_0137	Esi0021_0026
Esi0021_0139	Esi0021_0030
Esi0021_0140	Esi0021_0040
Esi0021_0146	Esi0021_0042
Esi0021_0150	Esi0021_0044
Esi0021_0152	Esi0021_0051
Esi0021_0156	Esi0021_0052
Esi0021_0167	Esi0021_0053
Esi0021_0169	Esi0021_0061
Esi0021_0170	Esi0021_0062
Esi0021_0171	Esi0021_0066
Esi0021_0173	Esi0021_0069
Esi0021_0174	Esi0021_0081
Esi0021_0178	Esi0021_0082
Esi0022_0029	Esi0021_0083
Esi0022_0034	Esi0021_0090
Esi0022_0037	Esi0021_0095
Esi0022_0045	Esi0021_0098
Esi0022_0046	Esi0021_0101
Esi0022_0049	Esi0021_0105
Esi0022_0050	Esi0021_0107
Esi0022_0053	Esi0021_0108
Esi0022_0054	Esi0021_0110
Esi0022_0060	Esi0021_0112
Esi0022_0065	Esi0021_0121
Esi0022_0067	Esi0021_0125
Esi0022_0068	Esi0021_0133
Esi0022_0075	Esi0021_0135
Esi0022_0077	Esi0021_0136
Esi0022_0078	Esi0021_0137
Esi0022_0095	Esi0021_0139
Esi0022_0096	Esi0021_0140
Esi0022_0097	Esi0021_0146
Esi0022_0099	Esi0021_0148
Esi0022_0100	Esi0021_0150
Esi0022_0105	Esi0021_0156
Esi0022_0107	Esi0021_0167
Esi0022_0112	Esi0021_0169
Esi0022_0114	Esi0021_0170
Esi0022_0117	Esi0021_0171
Esi0022_0118	Esi0021_0173
Esi0022_0119	Esi0021_0178
Esi0022_0125	Esi0022_0034
Esi0022_0126	Esi0022_0037
Esi0022_0128	Esi0022_0045
Esi0022_0135	Esi0022_0046
Esi0022_0137	Esi0022_0049
Esi0022_0138	Esi0022_0050
Esi0022_0140	Esi0022_0051
Esi0022_0151	Esi0022_0053
Esi0022_0154	Esi0022_0054
Esi0022_0155	Esi0022_0060
Esi0022_0157	Esi0022_0067
Esi0022_0160	Esi0022_0068
Esi0022_0161	Esi0022_0075
Esi0022_0162	Esi0022_0078
Esi0022_0166	Esi0022_0083
Esi0022_0171	Esi0022_0092
Esi0022_0173	Esi0022_0095
Esi0022_0182	Esi0022_0096
Esi0023_0001	Esi0022_0097
Esi0023_0008	Esi0022_0098
Esi0023_0013	Esi0022_0099
Esi0023_0017	Esi0022_0100
Esi0023_0023	Esi0022_0102
Esi0023_0024	Esi0022_0103
Esi0023_0025	Esi0022_0104
Esi0023_0032	Esi0022_0105
Esi0023_0034	Esi0022_0107
Esi0023_0036	Esi0022_0109
Esi0023_0038	Esi0022_0112
Esi0023_0039	Esi0022_0113
Esi0023_0041	Esi0022_0118
Esi0023_0042	Esi0022_0119
Esi0023_0048	Esi0022_0125
Esi0023_0054	Esi0022_0126
Esi0023_0057	Esi0022_0127
Esi0023_0058	Esi0022_0133
Esi0023_0062	Esi0022_0135
Esi0023_0063	Esi0022_0137
Esi0023_0067	Esi0022_0138
Esi0023_0071	Esi0022_0139
Esi0023_0072	Esi0022_0140
Esi0023_0078	Esi0022_0141
Esi0023_0082	Esi0022_0146
Esi0023_0085	Esi0022_0151
Esi0023_0089	Esi0022_0154
Esi0023_0091	Esi0022_0160
Esi0023_0094	Esi0022_0161
Esi0023_0095	Esi0022_0162
Esi0023_0101	Esi0022_0166
Esi0023_0105	Esi0022_0171
Esi0023_0115	Esi0022_0173
Esi0023_0116	Esi0022_0182
Esi0023_0118	Esi0023_0001
Esi0023_0124	Esi0023_0008
Esi0023_0126	Esi0023_0013
Esi0023_0128	Esi0023_0016
Esi0023_0133	Esi0023_0017
Esi0023_0134	Esi0023_0023
Esi0023_0135	Esi0023_0024
Esi0023_0143	Esi0023_0025
Esi0023_0144	Esi0023_0027
Esi0023_0145	Esi0023_0031
Esi0023_0146	Esi0023_0032
Esi0023_0147	Esi0023_0034
Esi0023_0149	Esi0023_0036
Esi0023_0150	Esi0023_0038
Esi0023_0152	Esi0023_0041
Esi0023_0153	Esi0023_0042
Esi0023_0155	Esi0023_0048
Esi0023_0177	Esi0023_0054
Esi0023_0178	Esi0023_0057
Esi0023_0179	Esi0023_0058
Esi0023_0181	Esi0023_0062
Esi0023_0183	Esi0023_0063
Esi0023_0184	Esi0023_0064
Esi0024_0005	Esi0023_0071
Esi0024_0029	Esi0023_0072
Esi0024_0031	Esi0023_0078
Esi0024_0033	Esi0023_0082
Esi0024_0057	Esi0023_0085
Esi0024_0059	Esi0023_0086
Esi0024_0063	Esi0023_0089
Esi0024_0066	Esi0023_0098
Esi0024_0075	Esi0023_0099
Esi0024_0077	Esi0023_0101
Esi0024_0079	Esi0023_0105
Esi0024_0090	Esi0023_0115
Esi0024_0099	Esi0023_0116
Esi0024_0100	Esi0023_0118
Esi0024_0101	Esi0023_0119
Esi0024_0104	Esi0023_0124
Esi0024_0112	Esi0023_0128
Esi0024_0114	Esi0023_0134
Esi0024_0115	Esi0023_0135
Esi0024_0117	Esi0023_0143
Esi0024_0119	Esi0023_0145
Esi0024_0124	Esi0023_0146
Esi0024_0130	Esi0023_0149
Esi0024_0131	Esi0023_0150
Esi0024_0135	Esi0023_0152
Esi0024_0138	Esi0023_0153
Esi0024_0140	Esi0023_0155
Esi0024_0144	Esi0023_0162
Esi0024_0146	Esi0023_0177
Esi0024_0147	Esi0023_0178
Esi0024_0151	Esi0023_0181
Esi0024_0155	Esi0023_0183
Esi0024_0158	Esi0023_0184
Esi0024_0159	Esi0024_0001
Esi0024_0162	Esi0024_0005
Esi0024_0164	Esi0024_0022
Esi0024_0165	Esi0024_0023
Esi0024_0169	Esi0024_0029
Esi0024_0173	Esi0024_0031
Esi0024_0175	Esi0024_0033
Esi0024_0181	Esi0024_0034
Esi0024_0183	Esi0024_0038
Esi0025_0003	Esi0024_0057
Esi0025_0005	Esi0024_0063
Esi0025_0007	Esi0024_0066
Esi0025_0015	Esi0024_0069
Esi0025_0017	Esi0024_0070
Esi0025_0028	Esi0024_0071
Esi0025_0029	Esi0024_0075
Esi0025_0035	Esi0024_0077
Esi0025_0042	Esi0024_0087
Esi0025_0045	Esi0024_0090
Esi0025_0061	Esi0024_0097
Esi0025_0063	Esi0024_0099
Esi0025_0066	Esi0024_0100
Esi0025_0067	Esi0024_0101
Esi0025_0070	Esi0024_0112
Esi0025_0071	Esi0024_0114
Esi0025_0072	Esi0024_0115
Esi0025_0074	Esi0024_0117
Esi0025_0075	Esi0024_0119
Esi0025_0082	Esi0024_0124
Esi0025_0083	Esi0024_0130
Esi0025_0097	Esi0024_0131
Esi0025_0100	Esi0024_0135
Esi0025_0108	Esi0024_0138
Esi0025_0111	Esi0024_0140
Esi0025_0116	Esi0024_0144
Esi0025_0118	Esi0024_0146
Esi0025_0125	Esi0024_0151
Esi0025_0131	Esi0024_0157
Esi0025_0138	Esi0024_0158
Esi0025_0149	Esi0024_0159
Esi0025_0151	Esi0024_0162
Esi0025_0153	Esi0024_0164
Esi0025_0159	Esi0024_0165
Esi0025_0161	Esi0024_0169
Esi0026_0013	Esi0024_0173
Esi0026_0019	Esi0024_0175
Esi0026_0020	Esi0024_0179
Esi0026_0025	Esi0024_0181
Esi0026_0027	Esi0024_0183
Esi0026_0039	Esi0024_0184
Esi0026_0040	Esi0025_0003
Esi0026_0051	Esi0025_0005
Esi0026_0052	Esi0025_0007
Esi0026_0054	Esi0025_0015
Esi0026_0057	Esi0025_0017
Esi0026_0059	Esi0025_0023
Esi0026_0067	Esi0025_0028
Esi0026_0069	Esi0025_0029
Esi0026_0082	Esi0025_0035
Esi0026_0084	Esi0025_0042
Esi0026_0091	Esi0025_0045
Esi0026_0095	Esi0025_0061
Esi0026_0098	Esi0025_0063
Esi0026_0103	Esi0025_0070
Esi0026_0111	Esi0025_0072
Esi0026_0113	Esi0025_0073
Esi0026_0115	Esi0025_0074
Esi0026_0117	Esi0025_0075
Esi0026_0122	Esi0025_0082
Esi0026_0126	Esi0025_0083
Esi0026_0128	Esi0025_0084
Esi0026_0130	Esi0025_0089
Esi0026_0134	Esi0025_0097
Esi0026_0145	Esi0025_0100
Esi0026_0156	Esi0025_0107
Esi0026_0157	Esi0025_0108
Esi0026_0158	Esi0025_0111
Esi0026_0160	Esi0025_0116
Esi0026_0166	Esi0025_0118
Esi0026_0167	Esi0025_0122
Esi0027_0002	Esi0025_0128
Esi0027_0004	Esi0025_0131
Esi0027_0006	Esi0025_0138
Esi0027_0008	Esi0025_0151
Esi0027_0010	Esi0025_0153
Esi0027_0020	Esi0025_0155
Esi0027_0024	Esi0025_0159
Esi0027_0025	Esi0026_0013
Esi0027_0027	Esi0026_0019
Esi0027_0032	Esi0026_0020
Esi0027_0058	Esi0026_0021
Esi0027_0062	Esi0026_0025
Esi0027_0071	Esi0026_0027
Esi0027_0081	Esi0026_0029
Esi0027_0085	Esi0026_0032
Esi0027_0086	Esi0026_0035
Esi0027_0087	Esi0026_0039
Esi0027_0088	Esi0026_0040
Esi0027_0090	Esi0026_0048
Esi0027_0091	Esi0026_0050
Esi0027_0110	Esi0026_0051
Esi0027_0112	Esi0026_0052
Esi0027_0113	Esi0026_0054
Esi0027_0114	Esi0026_0057
Esi0027_0117	Esi0026_0067
Esi0027_0118	Esi0026_0082
Esi0027_0131	Esi0026_0084
Esi0027_0133	Esi0026_0091
Esi0027_0134	Esi0026_0098
Esi0027_0136	Esi0026_0103
Esi0027_0139	Esi0026_0107
Esi0027_0144	Esi0026_0111
Esi0028_0011	Esi0026_0113
Esi0028_0017	Esi0026_0115
Esi0028_0022	Esi0026_0117
Esi0028_0027	Esi0026_0121
Esi0028_0030	Esi0026_0122
Esi0028_0033	Esi0026_0123
Esi0028_0035	Esi0026_0125
Esi0028_0036	Esi0026_0126
Esi0028_0039	Esi0026_0128
Esi0028_0040	Esi0026_0130
Esi0028_0044	Esi0026_0134
Esi0028_0046	Esi0026_0138
Esi0028_0047	Esi0026_0145
Esi0028_0052	Esi0026_0154
Esi0028_0056	Esi0026_0156
Esi0028_0070	Esi0026_0158
Esi0028_0072	Esi0026_0160
Esi0028_0073	Esi0026_0181
Esi0028_0075	Esi0027_0002
Esi0028_0076	Esi0027_0004
Esi0028_0077	Esi0027_0006
Esi0028_0092	Esi0027_0008
Esi0028_0094	Esi0027_0010
Esi0028_0096	Esi0027_0012
Esi0028_0097	Esi0027_0015
Esi0028_0099	Esi0027_0020
Esi0028_0100	Esi0027_0024
Esi0028_0104	Esi0027_0025
Esi0028_0109	Esi0027_0026
Esi0028_0110	Esi0027_0027
Esi0028_0111	Esi0027_0029
Esi0028_0119	Esi0027_0032
Esi0028_0120	Esi0027_0052
Esi0028_0127	Esi0027_0058
Esi0028_0129	Esi0027_0064
Esi0028_0136	Esi0027_0071
Esi0028_0139	Esi0027_0073
Esi0028_0142	Esi0027_0085
Esi0028_0144	Esi0027_0086
Esi0028_0149	Esi0027_0087
Esi0028_0151	Esi0027_0090
Esi0028_0153	Esi0027_0091
Esi0028_0154	Esi0027_0110
Esi0028_0156	Esi0027_0112
Esi0028_0157	Esi0027_0113
Esi0028_0159	Esi0027_0117
Esi0028_0164	Esi0027_0118
Esi0028_0168	Esi0027_0130
Esi0028_0169	Esi0027_0131
Esi0029_0003	Esi0027_0133
Esi0029_0012	Esi0027_0134
Esi0029_0013	Esi0027_0136
Esi0029_0020	Esi0027_0139
Esi0029_0023	Esi0027_0149
Esi0029_0025	Esi0027_0150
Esi0029_0034	Esi0027_0155
Esi0029_0036	Esi0028_0017
Esi0029_0039	Esi0028_0022
Esi0029_0040	Esi0028_0027
Esi0029_0044	Esi0028_0029
Esi0029_0046	Esi0028_0030
Esi0029_0049	Esi0028_0033
Esi0029_0052	Esi0028_0036
Esi0029_0054	Esi0028_0038
Esi0029_0055	Esi0028_0039
Esi0029_0056	Esi0028_0040
Esi0029_0059	Esi0028_0042
Esi0029_0064	Esi0028_0043
Esi0029_0065	Esi0028_0044
Esi0029_0073	Esi0028_0046
Esi0029_0074	Esi0028_0047
Esi0029_0075	Esi0028_0050
Esi0029_0078	Esi0028_0053
Esi0029_0081	Esi0028_0056
Esi0029_0083	Esi0028_0070
Esi0029_0087	Esi0028_0072
Esi0029_0088	Esi0028_0073
Esi0029_0091	Esi0028_0075
Esi0029_0095	Esi0028_0076
Esi0029_0096	Esi0028_0077
Esi0029_0108	Esi0028_0094
Esi0029_0111	Esi0028_0099
Esi0029_0113	Esi0028_0100
Esi0029_0116	Esi0028_0104
Esi0029_0118	Esi0028_0106
Esi0029_0119	Esi0028_0109
Esi0029_0120	Esi0028_0110
Esi0029_0121	Esi0028_0118
Esi0029_0126	Esi0028_0119
Esi0029_0127	Esi0028_0120
Esi0029_0128	Esi0028_0127
Esi0029_0131	Esi0028_0129
Esi0029_0132	Esi0028_0136
Esi0029_0136	Esi0028_0142
Esi0029_0139	Esi0028_0144
Esi0029_0140	Esi0028_0149
Esi0029_0143	Esi0028_0153
Esi0029_0145	Esi0028_0154
Esi0029_0146	Esi0028_0156
Esi0030_0005	Esi0028_0159
Esi0030_0010	Esi0028_0164
Esi0030_0022	Esi0028_0168
Esi0030_0030	Esi0028_0169
Esi0030_0031	Esi0029_0003
Esi0030_0032	Esi0029_0012
Esi0030_0036	Esi0029_0013
Esi0030_0044	Esi0029_0015
Esi0030_0050	Esi0029_0017
Esi0030_0053	Esi0029_0020
Esi0030_0055	Esi0029_0022
Esi0030_0056	Esi0029_0023
Esi0030_0076	Esi0029_0034
Esi0030_0077	Esi0029_0040
Esi0030_0091	Esi0029_0041
Esi0030_0093	Esi0029_0044
Esi0030_0101	Esi0029_0046
Esi0030_0102	Esi0029_0049
Esi0030_0103	Esi0029_0052
Esi0030_0105	Esi0029_0056
Esi0030_0111	Esi0029_0059
Esi0030_0112	Esi0029_0064
Esi0030_0124	Esi0029_0065
Esi0030_0125	Esi0029_0071
Esi0030_0126	Esi0029_0073
Esi0030_0130	Esi0029_0075
Esi0030_0133	Esi0029_0077
Esi0030_0134	Esi0029_0078
Esi0030_0135	Esi0029_0081
Esi0030_0136	Esi0029_0083
Esi0030_0138	Esi0029_0087
Esi0030_0140	Esi0029_0091
Esi0030_0141	Esi0029_0094
Esi0030_0144	Esi0029_0095
Esi0030_0148	Esi0029_0096
Esi0030_0153	Esi0029_0108
Esi0030_0154	Esi0029_0111
Esi0030_0157	Esi0029_0113
Esi0030_0164	Esi0029_0116
Esi0030_0165	Esi0029_0118
Esi0030_0168	Esi0029_0119
Esi0030_0170	Esi0029_0120
Esi0030_0172	Esi0029_0121
Esi0030_0174	Esi0029_0124
Esi0030_0175	Esi0029_0126
Esi0030_0176	Esi0029_0127
Esi0030_0191	Esi0029_0128
Esi0031_0011	Esi0029_0131
Esi0031_0015	Esi0029_0136
Esi0031_0019	Esi0029_0140
Esi0031_0020	Esi0029_0144
Esi0031_0023	Esi0029_0145
Esi0031_0027	Esi0030_0005
Esi0031_0029	Esi0030_0016
Esi0031_0031	Esi0030_0022
Esi0031_0033	Esi0030_0032
Esi0031_0037	Esi0030_0036
Esi0031_0038	Esi0030_0044
Esi0031_0040	Esi0030_0050
Esi0031_0041	Esi0030_0053
Esi0031_0048	Esi0030_0056
Esi0031_0053	Esi0030_0057
Esi0031_0054	Esi0030_0064
Esi0031_0055	Esi0030_0066
Esi0031_0056	Esi0030_0077
Esi0031_0067	Esi0030_0080
Esi0031_0069	Esi0030_0083
Esi0031_0072	Esi0030_0090
Esi0031_0075	Esi0030_0091
Esi0031_0077	Esi0030_0092
Esi0031_0079	Esi0030_0093
Esi0031_0081	Esi0030_0095
Esi0031_0082	Esi0030_0101
Esi0031_0093	Esi0030_0102
Esi0031_0094	Esi0030_0103
Esi0031_0096	Esi0030_0104
Esi0031_0097	Esi0030_0105
Esi0031_0100	Esi0030_0106
Esi0031_0102	Esi0030_0108
Esi0031_0104	Esi0030_0111
Esi0031_0105	Esi0030_0112
Esi0031_0111	Esi0030_0124
Esi0031_0114	Esi0030_0125
Esi0031_0115	Esi0030_0126
Esi0031_0116	Esi0030_0130
Esi0031_0121	Esi0030_0134
Esi0031_0122	Esi0030_0135
Esi0031_0125	Esi0030_0136
Esi0031_0127	Esi0030_0138
Esi0031_0130	Esi0030_0140
Esi0031_0133	Esi0030_0141
Esi0031_0134	Esi0030_0144
Esi0031_0138	Esi0030_0148
Esi0031_0142	Esi0030_0150
Esi0031_0143	Esi0030_0153
Esi0031_0144	Esi0030_0157
Esi0031_0150	Esi0030_0159
Esi0031_0152	Esi0030_0164
Esi0031_0154	Esi0030_0168
Esi0031_0155	Esi0030_0172
Esi0031_0160	Esi0030_0174
Esi0032_0001	Esi0030_0175
Esi0032_0004	Esi0030_0176
Esi0032_0010	Esi0030_0178
Esi0032_0017	Esi0030_0181
Esi0032_0019	Esi0030_0187
Esi0032_0040	Esi0030_0189
Esi0032_0041	Esi0031_0015
Esi0032_0042	Esi0031_0020
Esi0032_0045	Esi0031_0023
Esi0032_0048	Esi0031_0024
Esi0032_0050	Esi0031_0025
Esi0032_0054	Esi0031_0029
Esi0032_0056	Esi0031_0031
Esi0032_0059	Esi0031_0032
Esi0032_0064	Esi0031_0033
Esi0032_0068	Esi0031_0037
Esi0032_0070	Esi0031_0038
Esi0032_0072	Esi0031_0040
Esi0032_0074	Esi0031_0041
Esi0032_0075	Esi0031_0048
Esi0032_0079	Esi0031_0050
Esi0032_0081	Esi0031_0053
Esi0032_0082	Esi0031_0056
Esi0032_0088	Esi0031_0065
Esi0032_0094	Esi0031_0066
Esi0032_0097	Esi0031_0067
Esi0032_0099	Esi0031_0069
Esi0032_0101	Esi0031_0072
Esi0032_0104	Esi0031_0073
Esi0032_0106	Esi0031_0075
Esi0032_0107	Esi0031_0077
Esi0032_0109	Esi0031_0079
Esi0032_0110	Esi0031_0081
Esi0032_0112	Esi0031_0092
Esi0032_0115	Esi0031_0093
Esi0032_0117	Esi0031_0094
Esi0032_0118	Esi0031_0096
Esi0032_0127	Esi0031_0100
Esi0032_0129	Esi0031_0104
Esi0032_0135	Esi0031_0105
Esi0032_0149	Esi0031_0114
Esi0032_0157	Esi0031_0115
Esi0032_0159	Esi0031_0116
Esi0033_0003	Esi0031_0121
Esi0033_0009	Esi0031_0124
Esi0033_0010	Esi0031_0127
Esi0033_0011	Esi0031_0129
Esi0033_0016	Esi0031_0130
Esi0033_0018	Esi0031_0133
Esi0033_0021	Esi0031_0134
Esi0033_0024	Esi0031_0140
Esi0033_0025	Esi0031_0142
Esi0033_0032	Esi0031_0144
Esi0033_0034	Esi0031_0150
[truncated: 6,032 more rows]

## Sheet: Supporting Table 2
a) Ectocarpus female gametes 100 most expressed genes
Gene ID	Description	Blast2GO annotation	Gene Ontology	Enzyme Codes	InterProScan	Cathegory
Esi0025_0083	expressed unknown protein	expressed unknown protein [Ectocarpus siliculosus]	F:nucleic acid binding		IPR003034	Unknown
Esi0069_0059	Mannuronan C-5-epimerase	mannuronan c-5-epimerase	P:cell wall polysaccharide biosynthetic process		IPR002889; IPR006626; IPR011050; IPR012334; IPR022441	Carbohydrate metabolism
Esi0067_0029	long chain acyl-coA synthetase	amp-dependent synthetase and ligase	F:catalytic activity; P:metabolic process		IPR000873; IPR020845; G3DSA:2.30.38.10 (GENE3D), G3DSA:3.40.50.980 (GENE3D), PTHR24096 (PANTHER), SSF56801 (SUPERFAMILY)	Fatty-acid metabolism
Esi0085_0094	expressed unknown protein	expressed unknown protein [Ectocarpus siliculosus]	P:ion transport; C:membrane		IPR006029	Transport
Esi0102_0070	Arf1, ARF family GTPase	adp-ribosylation factor family	C:intracellular; F:GTP binding; P:small GTPase mediated signal transduction	-	IPR005225; IPR006688; IPR006689; G3DSA:3.40.50.300 (GENE3D), SSF52540 (SUPERFAMILY)	Other
Esi0138_0009	Heat shock protein 90	heat shock protein 90	P:protein folding; C:cytoplasm; F:unfolded protein binding; F:ATP binding; P:response to stress	-	IPR001404; IPR003594; IPR019805; IPR020568; IPR020575; SSF110942 (SUPERFAMILY)	Stress response
Esi0109_0088	glycin-rich protein	von willebrand a domain containing protein	F:protein binding		IPR002035; G3DSA:3.40.50.410 (GENE3D), SSF53300 (SUPERFAMILY)	Unknown
Esi0340_0006	Mannuronan C-5-epimerase	mannuronan c-5-epimerase	-		IPR006626; IPR011050; IPR012334	Carbohydrate metabolism
Esi0003_0273	elongation factor EF-3	protein	P:cellular process; F:ATP binding; F:ATPase activity	EC:3.6.1.15	IPR003439; IPR003593; IPR011989; IPR015688; IPR016024; IPR017871; IPR021133; G3DSA:3.40.50.300 (GENE3D), PTHR19211 (PANTHER), SSF52540 (SUPERFAMILY)	Translation
Esi0125_0082	expressed unknown protein	expressed unknown protein [Ectocarpus siliculosus]	F:protein binding	-	IPR000048	Unknown
Esi0280_0034	expressed unknown protein	expressed unknown protein [Ectocarpus siliculosus]	-		no IPS match	Unknown
Esi0038_0132	conserved unknown protein	myb-like dna-binding	C:intracellular; F:DNA binding; F:protein binding	-	IPR001005; IPR009057; IPR012287; IPR014778; IPR015495; IPR017877; IPR017930; PTHR10641:SF30 (PANTHER)	Unknown
Esi0005_0246	conserved unknown protein	zinc finger protein	F:zinc ion binding; F:DNA binding	-	IPR000058; IPR002653; PTHR10634 (PANTHER), SSF118310 (SUPERFAMILY), SSF57716 (SUPERFAMILY)	Unknown
Esi0170_0049	Glyceraldehyde 3-phosphate dehydrogenase; alternative name: imm downregulated 12	glyceraldehyde 3-phosphate	F:NAD or NADH binding; P:oxidation reduction; P:glucose metabolic process; F:glyceraldehyde-3-phosphate dehydrogenase (phosphorylating) activity	EC:1.2.1.12	IPR016040; IPR020828; IPR020829; IPR020830; IPR020831; G3DSA:3.30.360.10 (GENE3D), SSF51735 (SUPERFAMILY), SSF55347 (SUPERFAMILY)	Carbohydrate metabolism
Esi0158_0008	expressed unknown protein	mannuronan c-5-epimerase	-		no IPS match	Unknown
Esi0082_0085	expressed unknown protein	expressed unknown protein [Ectocarpus siliculosus]	-		no IPS match	Unknown
Esi0240_0024	glyceraldehyde 3-phosphate dehydrogenase	glyceraldehyde-3-phosphate dehydrogenase	P:reductive pentose-phosphate cycle; F:NAD or NADH binding; P:oxidation reduction; P:glucose metabolic process; C:chloroplast; F:glyceraldehyde-3-phosphate dehydrogenase (NAD(P)+) (phosphorylating) activity; F:glyceraldehyde-3-phosphate dehydrogenase (phosphorylating) activity; F:glyceraldehyde-3-phosphate dehydrogenase (NADP+) (phosphorylating) activity	EC:1.2.1.59; EC:1.2.1.12; EC:1.2.1.13	IPR006424; IPR016040; IPR020828; IPR020829; IPR020830; IPR020831; G3DSA:3.30.360.10 (GENE3D), SSF51735 (SUPERFAMILY), SSF55347 (SUPERFAMILY)	Carbohydrate metabolism
Esi0076_0107	conserved unknown protein	protein	F:protein binding		IPR001680; IPR011046; IPR015943; IPR017986; IPR019775; IPR019781; IPR019782; IPR020472; PTHR19877 (PANTHER), PTHR19877:SF2 (PANTHER)	Unknown
Esi0181_0008	expressed unknown protein	expressed unknown protein [Ectocarpus siliculosus]	-		IPR006311	Unknown
Esi0182_0007	Acyl-CoA dehydrogenase	acyl- dehydrogenase	P:oxidation reduction; F:acyl-CoA dehydrogenase activity; F:FAD binding; P:fatty acid beta-oxidation using acyl-CoA dehydrogenase	EC:1.3.99.3	IPR006090; IPR006091; IPR006092; IPR009075; IPR009100; IPR013786; IPR015396; PTHR10909 (PANTHER), PTHR10909:SF115 (PANTHER)	Fatty-acid metabolism
Esi0061_0121	flagellar associated protein, transcriptional coactivator-like protein	transcriptional coactivator-like protein	C:nucleolus; F:sequence-specific DNA binding; F:transcription coactivator activity; C:cytoplasm; P:positive regulation of transcription	-	IPR001387; IPR010982; IPR013729; PTHR10245 (PANTHER)	Transcription
Esi0127_0076	ferric reductase	ferric reductase	F:dopamine beta-monooxygenase activity; P:histidine catabolic process		IPR005018	Other
Esi0024_0144	conserved unknown protein	protein	F:binding; P:metabolic process; F:catalytic activity		no IPS match	Unknown
Esi0379_0027	Molecular chaperones HSP70/HSC70, HSP70 superfamily	heat shock protein 70	F:ATP binding; P:oxidation reduction; P:response to stress; P:auxin biosynthetic process; F:2-alkenal reductase activity	EC:1.3.1.74	IPR001023; IPR013126; IPR018181; G3DSA:1.20.1270.10 (GENE3D), G3DSA:2.60.34.10 (GENE3D), G3DSA:3.30.30.30 (GENE3D), G3DSA:3.30.420.40 (GENE3D), G3DSA:3.90.640.10 (GENE3D), SSF100920 (SUPERFAMILY), SSF100934 (SUPERFAMILY), SSF53067 (SUPERFAMILY)	Stress response
Esi0394_0006	conserved unknown protein	extracellular serine-rich	-		no IPS match	Unknown
Esi0039_0106	expressed unknown protein	expressed unknown protein [Ectocarpus siliculosus]	-		no IPS match	Unknown
Esi0000_0390	conserved unknown protein	patatin like esterase	P:metabolic process		IPR016035; PTHR12406 (PANTHER), PTHR12406:SF1 (PANTHER)	Unknown
Esi0132_0065	glcerophosphoryl diester phosphodiesterase	glycerophosphoryl diester phosphodiesterase	P:glycerol metabolic process; F:glycerophosphodiester phosphodiesterase activity; P:lipid metabolic process	EC:3.1.4.46	IPR004129; IPR017946	Fatty-acid metabolism
Esi0202_0014	EsV-1-163	-164	-		IPR018466	Unknown
Esi0151_0005	phosphoglycerate kinase	phosphoglycerate kinase	P:reductive pentose-phosphate cycle; F:phosphoglycerate kinase activity; F:ATP binding; P:glycolysis; C:chloroplast	EC:2.7.2.3	IPR001576; IPR015824; IPR015901; IPR015911	Carbohydrate metabolism
Esi0381_0015	EF2, translation elongation factor 2	elongation factor 2	F:translation elongation factor activity; F:GTP binding; F:GTPase activity	EC:3.6.5.1; EC:3.6.5.2; EC:3.6.5.3; EC:3.6.5.4	IPR000640; IPR000795; IPR004161; IPR005225; IPR005517; IPR009000; IPR009022; IPR014721; IPR020568; G3DSA:2.40.30.10 (GENE3D), G3DSA:3.30.70.870 (GENE3D), G3DSA:3.40.50.300 (GENE3D), G3DSA:3.90.1430.10 (GENE3D), PTHR23115 (PANTHER), PTHR23115:SF4 (PANTHER), SSF52540 (SUPERFAMILY)	Translation
Esi0100_0096	Ariadne homolog	transcription factor	F:protein binding; F:zinc ion binding; F:nucleic acid binding	-	IPR001841; IPR001878; IPR002867; IPR013083; PTHR11685 (PANTHER), PTHR11685:SF16 (PANTHER), SSF57850 (SUPERFAMILY)	Protein degradation
Esi0063_0067	Cytochrome P450	cytochrome p450	F:oxidoreductase activity; F:electron carrier activity; F:heme binding; P:oxidation reduction	-	IPR001128; IPR002401; IPR017972; PTHR24290 (PANTHER), PTHR24290:SF151 (PANTHER)	Carotenoids biosynthesis
Esi0034_0081	expressed unknown protein	expressed unknown protein [Ectocarpus siliculosus]	-		no IPS match	Unknown
Esi0039_0062	agmatinase	agmatinase	F:hydrolase activity, acting on carbon-nitrogen (but not peptide) bonds, in linear amidines; F:metal ion binding	EC:3.5.3.0	IPR005925; IPR006035; IPR020855; IPR023696; PTHR11358:SF3 (PANTHER), SSF52768 (SUPERFAMILY)	Other
Esi0177_0008	conserved unknown protein	conserved unknown protein [Ectocarpus siliculosus]	-		no IPS match	Unknown
Esi0014_0155	conserved unknown protein	mitochondrial carrier	F:binding; C:integral to membrane; C:membrane; P:transmembrane transport; P:transport		IPR018108; IPR023395; PTHR24089 (PANTHER)	Unknown
Esi0009_0011	expressed unknown protein	expressed unknown protein [Ectocarpus siliculosus]	-		no IPS match	Unknown
Esi0008_0225	imm downregulated 15	imm downregulated 15	-		IPR023393; SSF55961 (SUPERFAMILY)	Unknown
Esi0686_0003	Myosin light chain kinase (MLCK)	calcium calmodulin dependent protein	F:ATP binding; F:calcium ion binding; F:protein serine/threonine kinase activity; P:regulation of protein amino acid phosphorylation; C:cAMP-dependent protein kinase complex; F:cAMP-dependent protein kinase regulator activity	EC:2.7.11.0	IPR000595; IPR000719; IPR002048; IPR002290; IPR002373; IPR008271; IPR011009; IPR011992; IPR014710; IPR017441; IPR017442; IPR018249; IPR018488; IPR018490; G3DSA:1.10.510.10 (GENE3D), G3DSA:3.30.200.20 (GENE3D), PTHR24349 (PANTHER), SSF47473 (SUPERFAMILY)	Cytosceleton
Esi0271_0014	expressed unknown protein	expressed unknown protein [Ectocarpus siliculosus]	F:DNA binding; C:nucleus	-	IPR001025; IPR003822	Unknown
Esi0015_0026	conserved unknown protein	histone h3	C:nucleosome; F:DNA binding; P:nucleosome assembly; C:nucleus	-	IPR000164; IPR007125; IPR009072	Unknown
Esi0059_0064	expressed unknown protein	expressed unknown protein [Ectocarpus siliculosus]	-		PR01217 (PRINTS)	Unknown
Esi0012_0107	conserved unknown protein	conserved unknown protein [Ectocarpus siliculosus]	-		IPR009500	Unknown
Esi0000_0612	conserved unknown protein	eukaryotic translation initiation factor 5a	F:translation initiation factor activity; P:translational initiation; F:RNA binding; F:translation elongation factor activity; P:translational frameshifting; P:peptidyl-lysine modification to hypusine; F:ribosome binding; P:positive regulation of translational elongation; P:positive regulation of translational termination	-	IPR001884; IPR005824; IPR008991; IPR012340; IPR014722; IPR016027; IPR019769; IPR020189	Unknown
Esi0086_0047	expressed unknown protein	expressed unknown protein [Ectocarpus siliculosus]	-		no IPS match	Unknown
Esi0185_0010	E3 ubiquitin-protein ligase, putative	probable nedd4 family e3 ubiquitin ligase	F:protein binding	-	IPR001202	Protein degradation
Esi0007_0154	conserved unknown protein	type ii secretory pathway family	P:embryonic development ending in birth or egg hatching; F:P-P-bond-hydrolysis-driven protein transmembrane transporter activity; C:integral to membrane; P:molting cycle, collagen and cuticulin-based cuticle; P:protein targeting; P:nematode larval development; P:oocyte growth; P:ovulation	-	IPR001901; IPR008158; IPR023391; PTHR12309 (PANTHER)	Unknown
Esi0226_0040	Peptidase and C2H2 zinc finger protein	peptidase s8 and s53 subtilisin kexin sedolisin	F:serine-type endopeptidase activity; P:proteolysis; C:intracellular; F:zinc ion binding	EC:3.4.21.0	IPR000209; IPR007087; IPR015500; IPR015880; IPR022398; IPR023828; G3DSA:2.60.120.380 (GENE3D), PTHR10795:SF75 (PANTHER)	Nucleotide binding
Esi0196_0034	conserved unknown protein	xenotropic and polytropic murine leukemia virus receptor xpr1	C:integral to membrane	-	IPR004331; IPR004342; PTHR10783 (PANTHER), PTHR10783:SF4 (PANTHER)	Unknown
Esi0062_0007	conserved unknown protein	protein	-		no IPS match	Unknown
Esi0116_0047	Mannuronan C-5-epimerase	mannuronan c-5-epimerase	P:cell wall polysaccharide biosynthetic process		IPR006626; IPR011050; IPR012334; IPR022441	Carbohydrate metabolism
Esi0012_0124	hypothetical protein	hypothetical protein Esi_0012_0124 [Ectocarpus siliculosus]	-		no IPS match	Unknown
Esi0172_0013	conserved unknown protein	conserved unknown protein [Ectocarpus siliculosus]	-		IPR007607	Unknown
Esi0038_0157	expressed unknown protein	expressed unknown protein [Ectocarpus siliculosus]	-		no IPS match	Unknown
Esi0081_0094	conserved unknown protein	zinc iron permease	C:membrane; P:metal ion transport; F:metal ion transmembrane transporter activity; P:transmembrane transport	-	IPR003689; PTHR11065 (PANTHER), PTHR11065:SF5 (PANTHER)	Unknown
Esi0440_0010	Heat shock protein 70	heat shock protein	P:response to stress; C:cell part; F:ATP binding	-	IPR001023; IPR013126; IPR018181; G3DSA:1.20.1270.10 (GENE3D), G3DSA:2.60.34.10 (GENE3D), G3DSA:3.30.30.30 (GENE3D), G3DSA:3.30.420.40 (GENE3D), G3DSA:3.90.640.10 (GENE3D), PTHR19375:SF14 (PANTHER), SSF100934 (SUPERFAMILY), SSF53067 (SUPERFAMILY)	Stress response
Esi0278_0013	Light harvesting complex protein	light-harvesting protein	C:membrane	-	IPR001344; IPR022796; IPR023329	Photosynthesis
Esi0007_0195	Serine/threonine-protein kinase CTR1	serine threonine-protein kinase ctr1	F:protein kinase activity; F:ATP binding; P:protein amino acid phosphorylation		IPR000719; IPR011009; IPR017442; G3DSA:1.10.510.10 (GENE3D), G3DSA:3.30.200.20 (GENE3D), PTHR23257 (PANTHER)	Signal transduction
Esi0086_0053	conserved unknown protein	atp-binding cassette superfamily	F:ATP binding; F:ATPase activity		IPR003439; IPR003593; IPR017871; G3DSA:3.40.50.300 (GENE3D), PTHR19229 (PANTHER), SSF52540 (SUPERFAMILY)	Unknown
Esi0090_0003	conserved unknown protein	cgmp-dependent protein	F:ATP binding; F:protein serine/threonine kinase activity; P:regulation of protein amino acid phosphorylation; C:cAMP-dependent protein kinase complex; F:cAMP-dependent protein kinase regulator activity	-	IPR000595; IPR000719; IPR000961; IPR002290; IPR002373; IPR008271; IPR011009; IPR014710; IPR017441; IPR017442; IPR018490; G3DSA:1.10.510.10 (GENE3D), G3DSA:3.30.200.20 (GENE3D), PTHR24353 (PANTHER)	Unknown
Esi0227_0022	conserved unknown protein	domain repeat protein	F:calcium ion binding; C:membrane		IPR000408; IPR009091; PTHR22870 (PANTHER), PTHR22870:SF117 (PANTHER)	Unknown
Esi0049_0070	conserved unknown protein	conserved unknown protein [Ectocarpus siliculosus]	F:protein binding		IPR000210; IPR011333; IPR013069; PTHR24413 (PANTHER)	Unknown
Esi0018_0097	conserved unknown protein	conserved unknown protein [Ectocarpus siliculosus]	P:drug transmembrane transport; C:membrane; F:drug transmembrane transporter activity; P:transmembrane transport; F:antiporter activity		IPR002885; PTHR24015 (PANTHER)	Unknown
Esi0361_0004	RecName: Full=Mucin-1; Short=MUC-1; AltName: Full=Polymorphic epithelial mucin; Short=PEM; AltName: Full=PEMT; AltName: Full=Episialin; AltName: Full=Tumor-associated mucin; AltName: Full=Carcinoma-as	mucin-1 precursor (muc-1) (polymorphic epithelial mucin) (tumor-associated mucin) (carcinoma-associated mucin) (tumor-associated epithelial membrane antigen)	C:apical plasma membrane; C:cell surface; C:cytoplasm; C:intracellular membrane-bounded organelle; C:integral to plasma membrane; C:extracellular region; C:plasma membrane; C:nucleus		IPR006150	Unknown
Esi0117_0024	ankyrin repeat protein	ankyrin repeat protein	P:regulation of biological process; F:protein binding	-	IPR002110; IPR020683; PR01415 (PRINTS)	Cytosceleton
Esi0212_0014	conserved unknown protein	transcriptional activator myb	P:regulation of transcription, DNA-dependent; P:calcium ion transport; F:transcription factor activity; P:G1/S transition of mitotic cell cycle; P:in utero embryonic development; P:embryonic gut development; F:protein binding	-	IPR001005; IPR009057; IPR012287; IPR014778; IPR015495; IPR017930	Unknown
Esi0166_0045	solanesyl diphosphate synthase-like protein	protein	P:isoprenoid biosynthetic process; C:mitochondrion; C:plastid; F:transferase activity	-	IPR000092; IPR008949; IPR017446; PTHR12001:SF20 (PANTHER)	Carotenoids biosynthesis
Esi0116_0013	expressed unknown protein	expressed unknown protein [Ectocarpus siliculosus]	-		no IPS match	Unknown
Esi0000_0110	conserved unknown protein	conserved unknown protein [Ectocarpus siliculosus]	-		no IPS match	Unknown
Esi0120_0005	Mannose-6-phosphate isomerase	mannose-6-phosphate isomerase	F:mannose-6-phosphate isomerase activity; P:carbohydrate metabolic process; F:zinc ion binding	-	IPR001250; IPR011051; IPR014710; IPR016305; IPR018050; G3DSA:1.10.441.10 (GENE3D), PTHR10309 (PANTHER)	Carbohydrate metabolism
Esi0309_0025	hypothetical protein	hypothetical protein Esi_0309_0025 [Ectocarpus siliculosus]	-		no IPS match	Unknown
Esi0342_0007	hypothetical protein	hypothetical protein Esi_0342_0007 [Ectocarpus siliculosus]	-		no IPS match	Unknown
Esi0162_0003	aspartyl protease	aspartic protease	F:aspartic-type endopeptidase activity; P:proteolysis	EC:3.4.23.0	IPR001461; IPR001969; IPR009007; IPR021109; PTHR13683:SF84 (PANTHER)	Protein degradation
Esi0261_0035	early-response-to-dehydration protein	early-response-to-dehydration protein	C:membrane	-	IPR003864; PTHR13018 (PANTHER), PTHR13018:SF14 (PANTHER)	Stress response
Esi0021_0053	conserved unknown protein	tryparedoxin	C:cytoplasm; F:disulfide oxidoreductase activity; P:hydrogen peroxide catabolic process; P:cell redox homeostasis	-	IPR012335; IPR012336; IPR013740; IPR017936; PTHR13871 (PANTHER), PTHR13871:SF7 (PANTHER)	Unknown
Esi0173_0022	expressed unknown protein	cyclic nucleotide-binding protein	-		IPR000595; IPR014710; IPR018490	Unknown
Esi0059_0038	ferredoxin component	ferredoxin component	F:binding; F:oxidoreductase activity; P:oxidation reduction	-	IPR017941	Photosynthesis
Esi0164_0053	GDP-mannose 6-dehydrogenase	GDP-mannose 6-dehydrogenase	F:oxidoreductase activity; F:NAD or NADH binding; P:oxidation reduction; P:cell wall polysaccharide biosynthetic process	EC:1.1.1.132	IPR001732; IPR008927; IPR013328; IPR014026; IPR016040; SSF51735 (SUPERFAMILY)	Carbohydrate metabolism
Esi0231_0017	Cellulose synthase (UDP-forming), family GT2	cellulose synthase catalytic subunit	C:membrane; F:cellulose synthase (UDP-forming) activity; P:cellulose biosynthetic process	EC:2.4.1.12	IPR005150; PTHR10587 (PANTHER), PTHR10587:SF33 (PANTHER)	Carbohydrate metabolism
Esi0029_0052	probable extracellular nuclease	polymorphic outer membrane protein	F:calcium ion binding; C:membrane		IPR006626; IPR011050; IPR012334	Nucleotide binding
Esi0223_0020	geranylgeranyl reductase; geranylgeranyl diphosphate reductase; geranylgeranyl hydrogenase	geranylgeranyl reductase	P:chlorophyll biosynthetic process; F:geranylgeranyl reductase activity; P:oxidation reduction; F:monooxygenase activity; P:photosynthesis; F:binding	-	IPR003042; IPR010253; IPR011774; IPR011777; IPR016040; G3DSA:3.30.9.10 (GENE3D), PTHR10617 (PANTHER), PTHR10617:SF9 (PANTHER), PS51257 (PROFILE), SSF51905 (SUPERFAMILY)	Photosynthesis
Esi0322_0029	conserved unknown protein	conserved unknown protein [Ectocarpus siliculosus]	F:protein binding	-	IPR001487	Unknown
Esi0430_0005	conserved unknown protein	phosphoglucomutase	F:metal ion binding; P:carbohydrate metabolic process; P:response to cadmium ion; C:plasma membrane; F:phosphoglucomutase activity; C:chloroplast; C:nucleus; C:cytosol; F:nucleotidyltransferase activity	EC:5.4.2.2; EC:2.7.7.0	IPR002618; IPR005841; IPR005843; IPR005844; IPR005845; IPR005846; IPR016055; G3DSA:3.30.310.50 (GENE3D), G3DSA:3.90.550.10 (GENE3D), PTHR22573 (PANTHER), PTHR22573:SF5 (PANTHER), SSF53448 (SUPERFAMILY), SSF55957 (SUPERFAMILY)	Unknown
Esi0195_0002	Mannose-6-phosphate isomerase	mannose-6-phosphate isomerase	F:mannose-6-phosphate isomerase activity; P:carbohydrate metabolic process; F:zinc ion binding	EC:5.3.1.8	IPR001250; IPR011051; IPR014710; IPR016305; IPR018050; G3DSA:1.10.441.10 (GENE3D), PTHR10309 (PANTHER)	Carbohydrate metabolism
Esi0098_0008	conserved unknown protein	polymorphic outer membrane protein g i family	-		no IPS match	Unknown
Esi0158_0056	peptidase S1 and S6, chymotrypsin/Hap	peptidase s1 and chymotrypsin hap	-		no IPS match	Protein degradation
Esi0004_0222	conserved unknown protein	potassium channel tetramerisation domain containing 3	F:voltage-gated potassium channel activity; P:potassium ion transport; C:voltage-gated potassium channel complex		IPR003131; IPR011333; IPR012340; IPR016027	Unknown
Esi0263_0040	conserved unknown protein	protein	F:zinc ion binding; C:intracellular; F:molecular_function; P:biological_process; C:cellular_component		IPR007513; G3DSA:4.10.1050.10 (GENE3D), SSF118359 (SUPERFAMILY)	Unknown
Esi0074_0106	hypothetical protein	hypothetical protein Esi_0074_0106 [Ectocarpus siliculosus]	-		no IPS match	Unknown
Esi0060_0128	conserved unknown protein	glucose-6-phosphate isomerase	F:glucose-6-phosphate isomerase activity; P:gluconeogenesis; P:glycolysis	-	IPR001672; IPR018189; IPR023096; G3DSA:3.40.50.10490 (GENE3D), SSF53697 (SUPERFAMILY)	Unknown
Esi0298_0014	guanosine-3',5'-bis(diphosphate) 3'-pyrophosphohydrolase	ppgpp synthetase	F:catalytic activity; P:guanosine tetraphosphate metabolic process	-	IPR007685; PTHR21262 (PANTHER), SSF109604 (SUPERFAMILY), SSF81301 (SUPERFAMILY)	Other
Esi0037_0120	conserved unknown protein	leucine-rich repeat-containing protein	F:ATP binding; P:protein amino acid phosphorylation; F:protein binding; F:protein serine/threonine kinase activity; F:phospholipid binding		IPR000719; IPR001245; IPR001452; IPR002290; IPR008271; IPR008942; IPR011009; IPR011417; IPR013809; IPR017442; G3DSA:1.10.510.10 (GENE3D), G3DSA:2.30.30.40 (GENE3D), G3DSA:3.30.200.20 (GENE3D), PTHR23257 (PANTHER)	Unknown
Esi0014_0216	conserved unknown protein	conserved unknown protein [Ectocarpus siliculosus]	-		IPR013885	Unknown
Esi0149_0013	putative serine rich protein	f5 8 type c domain protein	F:catalytic activity; P:carbohydrate metabolic process; F:cation binding	-	IPR013781; IPR017853; IPR018805; IPR018807; PF11790 (PFAM)	Unknown
Esi0114_0041	conserved unknown protein	conserved unknown protein [Ectocarpus siliculosus]	-		no IPS match	Unknown
Esi0231_0020	Cellulose synthase (UDP-forming), family GT2	cellulose synthase catalytic subunit	C:membrane; F:cellulose synthase (UDP-forming) activity; P:cellulose biosynthetic process	EC:2.4.1.12	IPR005150; PTHR10587 (PANTHER), PTHR10587:SF9 (PANTHER)	Carbohydrate metabolism
Esi0032_0040	conserved unknown protein	conserved unknown protein [Ectocarpus siliculosus]	-		no IPS match	Unknown
Esi0038_0121	hypothetical protein	hypothetical protein Esi_0038_0121 [Ectocarpus siliculosus]	F:transcription factor activity		IPR001471; IPR016177	Unknown
Esi0401_0021	conserved unknown protein	conserved unknown protein [Ectocarpus siliculosus]	-		IPR007667	Unknown
b) Ectocarpus male gametes 100 most expressed genes
Gene ID	Description	Blast2GO annotation	Gene Ontology	Enzyme Codes	InterProScan	Cathegory
Esi0069_0059	Mannuronan C-5-epimerase	mannuronan c-5-epimerase	P:cell wall polysaccharide biosynthetic process		IPR002889; IPR006626; IPR011050; IPR012334; IPR022441	Carbohydrate metabolism
Esi0025_0083	expressed unknown protein	expressed unknown protein [Ectocarpus siliculosus]	F:nucleic acid binding		IPR003034	Unknown
Esi0067_0029	long chain acyl-coA synthetase	amp-dependent synthetase and ligase	F:catalytic activity; P:metabolic process		IPR000873; IPR020845; G3DSA:2.30.38.10 (GENE3D), G3DSA:3.40.50.980 (GENE3D), PTHR24096 (PANTHER), SSF56801 (SUPERFAMILY)	Fatty-acid metabolism
Esi0109_0088	glycin-rich protein	von willebrand a domain containing protein	F:protein binding		IPR002035; G3DSA:3.40.50.410 (GENE3D), SSF53300 (SUPERFAMILY)	Unknown
Esi0003_0273	elongation factor EF-3	protein	P:cellular process; F:ATP binding; F:ATPase activity	EC:3.6.1.15	IPR003439; IPR003593; IPR011989; IPR015688; IPR016024; IPR017871; IPR021133; G3DSA:3.40.50.300 (GENE3D), PTHR19211 (PANTHER), SSF52540 (SUPERFAMILY)	Translation
Esi0085_0094	expressed unknown protein	expressed unknown protein [Ectocarpus siliculosus]	P:ion transport; C:membrane		IPR006029	Transport
Esi0138_0009	Heat shock protein 90	heat shock protein 90	P:protein folding; C:cytoplasm; F:unfolded protein binding; F:ATP binding; P:response to stress	-	IPR001404; IPR003594; IPR019805; IPR020568; IPR020575; SSF110942 (SUPERFAMILY)	Stress response
Esi0340_0006	Mannuronan C-5-epimerase	mannuronan c-5-epimerase	-		IPR006626; IPR011050; IPR012334	Carbohydrate metabolism
Esi0038_0132	conserved unknown protein	myb-like dna-binding	C:intracellular; F:DNA binding; F:protein binding	-	IPR001005; IPR009057; IPR012287; IPR014778; IPR015495; IPR017877; IPR017930; PTHR10641:SF30 (PANTHER)	Unknown
Esi0061_0121	flagellar associated protein, transcriptional coactivator-like protein	transcriptional coactivator-like protein	C:nucleolus; F:sequence-specific DNA binding; F:transcription coactivator activity; C:cytoplasm; P:positive regulation of transcription	-	IPR001387; IPR010982; IPR013729; PTHR10245 (PANTHER)	Transcription
Esi0158_0008	expressed unknown protein	mannuronan c-5-epimerase	-		no IPS match	Unknown
Esi0005_0246	conserved unknown protein	zinc finger protein	F:zinc ion binding; F:DNA binding	-	IPR000058; IPR002653; PTHR10634 (PANTHER), SSF118310 (SUPERFAMILY), SSF57716 (SUPERFAMILY)	Unknown
Esi0381_0015	EF2, translation elongation factor 2	elongation factor 2	F:translation elongation factor activity; F:GTP binding; F:GTPase activity	EC:3.6.5.1; EC:3.6.5.2; EC:3.6.5.3; EC:3.6.5.4	IPR000640; IPR000795; IPR004161; IPR005225; IPR005517; IPR009000; IPR009022; IPR014721; IPR020568; G3DSA:2.40.30.10 (GENE3D), G3DSA:3.30.70.870 (GENE3D), G3DSA:3.40.50.300 (GENE3D), G3DSA:3.90.1430.10 (GENE3D), PTHR23115 (PANTHER), PTHR23115:SF4 (PANTHER), SSF52540 (SUPERFAMILY)	Translation
Esi0202_0014	EsV-1-163	-164	-		IPR018466	Unknown
Esi0125_0082	expressed unknown protein	expressed unknown protein [Ectocarpus siliculosus]	F:protein binding	-	IPR000048	Unknown
Esi0039_0062	agmatinase	agmatinase	F:hydrolase activity, acting on carbon-nitrogen (but not peptide) bonds, in linear amidines; F:metal ion binding	EC:3.5.3.0	IPR005925; IPR006035; IPR020855; IPR023696; PTHR11358:SF3 (PANTHER), SSF52768 (SUPERFAMILY)	Other
Esi0240_0024	glyceraldehyde 3-phosphate dehydrogenase	glyceraldehyde-3-phosphate dehydrogenase	P:reductive pentose-phosphate cycle; F:NAD or NADH binding; P:oxidation reduction; P:glucose metabolic process; C:chloroplast; F:glyceraldehyde-3-phosphate dehydrogenase (NAD(P)+) (phosphorylating) activity; F:glyceraldehyde-3-phosphate dehydrogenase (phosphorylating) activity; F:glyceraldehyde-3-phosphate dehydrogenase (NADP+) (phosphorylating) activity	EC:1.2.1.59; EC:1.2.1.12; EC:1.2.1.13	IPR006424; IPR016040; IPR020828; IPR020829; IPR020830; IPR020831; G3DSA:3.30.360.10 (GENE3D), SSF51735 (SUPERFAMILY), SSF55347 (SUPERFAMILY)	Carbohydrate metabolism
Esi0182_0007	Acyl-CoA dehydrogenase	acyl- dehydrogenase	P:oxidation reduction; F:acyl-CoA dehydrogenase activity; F:FAD binding; P:fatty acid beta-oxidation using acyl-CoA dehydrogenase	EC:1.3.99.3	IPR006090; IPR006091; IPR006092; IPR009075; IPR009100; IPR013786; IPR015396; PTHR10909 (PANTHER), PTHR10909:SF115 (PANTHER)	Fatty-acid metabolism
Esi0170_0049	Glyceraldehyde 3-phosphate dehydrogenase; alternative name: imm downregulated 12	glyceraldehyde 3-phosphate	F:NAD or NADH binding; P:oxidation reduction; P:glucose metabolic process; F:glyceraldehyde-3-phosphate dehydrogenase (phosphorylating) activity	EC:1.2.1.12	IPR016040; IPR020828; IPR020829; IPR020830; IPR020831; G3DSA:3.30.360.10 (GENE3D), SSF51735 (SUPERFAMILY), SSF55347 (SUPERFAMILY)	Carbohydrate metabolism
Esi0394_0006	conserved unknown protein	extracellular serine-rich	-		no IPS match	Unknown
Esi0379_0027	Molecular chaperones HSP70/HSC70, HSP70 superfamily	heat shock protein 70	F:ATP binding; P:oxidation reduction; P:response to stress; P:auxin biosynthetic process; F:2-alkenal reductase activity	EC:1.3.1.74	IPR001023; IPR013126; IPR018181; G3DSA:1.20.1270.10 (GENE3D), G3DSA:2.60.34.10 (GENE3D), G3DSA:3.30.30.30 (GENE3D), G3DSA:3.30.420.40 (GENE3D), G3DSA:3.90.640.10 (GENE3D), SSF100920 (SUPERFAMILY), SSF100934 (SUPERFAMILY), SSF53067 (SUPERFAMILY)	Stress response
Esi0063_0067	Cytochrome P450	cytochrome p450	F:oxidoreductase activity; F:electron carrier activity; F:heme binding; P:oxidation reduction	-	IPR001128; IPR002401; IPR017972; PTHR24290 (PANTHER), PTHR24290:SF151 (PANTHER)	Carotenoids biosynthesis
Esi0059_0064	expressed unknown protein	expressed unknown protein [Ectocarpus siliculosus]	-		PR01217 (PRINTS)	Unknown
Esi0007_0195	Serine/threonine-protein kinase CTR1	serine threonine-protein kinase ctr1	F:protein kinase activity; F:ATP binding; P:protein amino acid phosphorylation		IPR000719; IPR011009; IPR017442; G3DSA:1.10.510.10 (GENE3D), G3DSA:3.30.200.20 (GENE3D), PTHR23257 (PANTHER)	Signal transduction
Esi0034_0081	expressed unknown protein	expressed unknown protein [Ectocarpus siliculosus]	-		no IPS match	Unknown
Esi0280_0034	expressed unknown protein	expressed unknown protein [Ectocarpus siliculosus]	-		no IPS match	Unknown
Esi0116_0047	Mannuronan C-5-epimerase	mannuronan c-5-epimerase	P:cell wall polysaccharide biosynthetic process		IPR006626; IPR011050; IPR012334; IPR022441	Carbohydrate metabolism
Esi0012_0182	conserved unknown protein	protein	-		PF07466 (PFAM)	Unknown
Esi0271_0014	expressed unknown protein	expressed unknown protein [Ectocarpus siliculosus]	F:DNA binding; C:nucleus	-	IPR001025; IPR003822	Unknown
Esi0177_0008	conserved unknown protein	conserved unknown protein [Ectocarpus siliculosus]	-		no IPS match	Unknown
Esi0102_0070	Arf1, ARF family GTPase	adp-ribosylation factor family	C:intracellular; F:GTP binding; P:small GTPase mediated signal transduction	-	IPR005225; IPR006688; IPR006689; G3DSA:3.40.50.300 (GENE3D), SSF52540 (SUPERFAMILY)	Other
Esi0024_0144	conserved unknown protein	protein	F:binding; P:metabolic process; F:catalytic activity		no IPS match	Unknown
Esi0212_0014	conserved unknown protein	transcriptional activator myb	P:regulation of transcription, DNA-dependent; P:calcium ion transport; F:transcription factor activity; P:G1/S transition of mitotic cell cycle; P:in utero embryonic development; P:embryonic gut development; F:protein binding	-	IPR001005; IPR009057; IPR012287; IPR014778; IPR015495; IPR017930	Unknown
Esi0127_0076	ferric reductase	ferric reductase	F:dopamine beta-monooxygenase activity; P:histidine catabolic process		IPR005018	Other
Esi0100_0096	ubiquitin-conjugating enzyme E2-binding protein 1	transcription factor	F:protein binding; F:zinc ion binding; F:nucleic acid binding	-	IPR001841; IPR001878; IPR002867; IPR013083; PTHR11685 (PANTHER), PTHR11685:SF16 (PANTHER), SSF57850 (SUPERFAMILY)	Protein degradation
Esi0073_0115	Serine/threonine protein kinase	cbl-interacting serine threonine-protein	F:protein binding; F:ATP binding; P:protein amino acid phosphorylation; F:protein serine/threonine kinase activity	-	IPR000719; IPR002290; IPR008271; IPR011009; IPR017441; IPR017442; G3DSA:1.10.510.10 (GENE3D), G3DSA:3.30.200.20 (GENE3D), PTHR24343 (PANTHER)	Unknown
Esi0081_0094	conserved unknown protein	zinc iron permease	C:membrane; P:metal ion transport; F:metal ion transmembrane transporter activity; P:transmembrane transport	-	IPR003689; PTHR11065 (PANTHER), PTHR11065:SF5 (PANTHER)	Unknown
Esi0012_0107	conserved unknown protein	conserved unknown protein [Ectocarpus siliculosus]	-		IPR009500	Unknown
Esi0082_0085	expressed unknown protein	expressed unknown protein [Ectocarpus siliculosus]	-		no IPS match	Unknown
Esi0132_0065	glcerophosphoryl diester phosphodiesterase	glycerophosphoryl diester phosphodiesterase	P:glycerol metabolic process; F:glycerophosphodiester phosphodiesterase activity; P:lipid metabolic process	EC:3.1.4.46	IPR004129; IPR017946	Fatty-acid metabolism
Esi0059_0038	ferredoxin component	ferredoxin component	F:binding; F:oxidoreductase activity; P:oxidation reduction	-	IPR017941	Photosynthesis
Esi0686_0003	Myosin light chain kinase (MLCK)	calcium calmodulin dependent protein	F:ATP binding; F:calcium ion binding; F:protein serine/threonine kinase activity; P:regulation of protein amino acid phosphorylation; C:cAMP-dependent protein kinase complex; F:cAMP-dependent protein kinase regulator activity	EC:2.7.11.0	IPR000595; IPR000719; IPR002048; IPR002290; IPR002373; IPR008271; IPR011009; IPR011992; IPR014710; IPR017441; IPR017442; IPR018249; IPR018488; IPR018490; G3DSA:1.10.510.10 (GENE3D), G3DSA:3.30.200.20 (GENE3D), PTHR24349 (PANTHER), SSF47473 (SUPERFAMILY)	Cytosceleton
Esi0026_0113	conserved unknown protein	conserved unknown protein [Ectocarpus siliculosus]	-		no IPS match	Unknown
Esi0401_0021	conserved unknown protein	conserved unknown protein [Ectocarpus siliculosus]	-		IPR007667	Unknown
Esi0000_0485	hypothetical protein	hypothetical protein Esi_0000_0485 [Ectocarpus siliculosus]	-		no IPS match	Unknown
Esi0028_0109	conserved unknown protein	type a von willebrand factor domain-containing protein	F:protein binding; P:intracellular protein transport; P:ER to Golgi vesicle-mediated transport; C:COPII vesicle coat		IPR002035; IPR006896; G3DSA:3.40.50.410 (GENE3D), SSF53300 (SUPERFAMILY)	Unknown
Esi0038_0157	expressed unknown protein	expressed unknown protein [Ectocarpus siliculosus]	-		no IPS match	Unknown
Esi0486_0007	Glutamyl-tRNA Reductase, chloroplast precursor	glutamyl-trna reductase	P:porphyrin biosynthetic process; F:glutamyl-tRNA reductase activity; F:NADP or NADPH binding; P:oxidation reduction; F:shikimate 5-dehydrogenase activity; C:cytoplasm	EC:1.2.1.70; EC:1.1.1.25	IPR000343; IPR006151; IPR015895; IPR015896; IPR016040; IPR018214; PTHR13812 (PANTHER), PTHR13812:SF14 (PANTHER), SSF51735 (SUPERFAMILY)	Other
Esi0049_0070	conserved unknown protein	conserved unknown protein [Ectocarpus siliculosus]	F:protein binding		IPR000210; IPR011333; IPR013069; PTHR24413 (PANTHER)	Unknown
Esi0181_0008	expressed unknown protein	expressed unknown protein [Ectocarpus siliculosus]	-		IPR006311	Unknown
Esi0000_0390	conserved unknown protein	patatin like esterase	P:metabolic process		IPR016035; PTHR12406 (PANTHER), PTHR12406:SF1 (PANTHER)	Unknown
Esi0164_0053	GDP-mannose 6-dehydrogenase	GDP-mannose 6-dehydrogenase	F:oxidoreductase activity; F:NAD or NADH binding; P:oxidation reduction; P:cell wall polysaccharide biosynthetic process	EC:1.1.1.132	IPR001732; IPR008927; IPR013328; IPR014026; IPR016040; SSF51735 (SUPERFAMILY)	Carbohydrate metabolism
Esi0015_0026	conserved unknown protein	histone h3	C:nucleosome; F:DNA binding; P:nucleosome assembly; C:nucleus	-	IPR000164; IPR007125; IPR009072	Unknown
Esi0009_0011	expressed unknown protein	expressed unknown protein [Ectocarpus siliculosus]	-		no IPS match	Unknown
Esi0062_0007	conserved unknown protein	protein	-		no IPS match	Unknown
Esi0070_0073	phosphoglycerate kinase	phosphoglycerate kinase	P:reductive pentose-phosphate cycle; F:phosphoglycerate kinase activity; F:ATP binding; P:glycolysis; C:chloroplast	EC:2.7.2.3	IPR001576; IPR015824; IPR015901; IPR015911	Carbohydrate metabolism
Esi0263_0040	conserved unknown protein	protein	F:zinc ion binding; C:intracellular; F:molecular_function; P:biological_process; C:cellular_component		IPR007513; G3DSA:4.10.1050.10 (GENE3D), SSF118359 (SUPERFAMILY)	Unknown
Esi0076_0107	conserved unknown protein	protein	F:protein binding		IPR001680; IPR011046; IPR015943; IPR017986; IPR019775; IPR019781; IPR019782; IPR020472; PTHR19877 (PANTHER), PTHR19877:SF2 (PANTHER)	Unknown
Esi0158_0053	Calcium-dependent protein kinase 2 (PfCDPK2)	calcium-dependent protein	F:ATP binding; P:protein amino acid phosphorylation; F:calcium ion binding; F:protein serine/threonine kinase activity	EC:2.7.11.0	IPR000719; IPR002048; IPR002290; IPR008271; IPR011009; IPR011992; IPR017441; IPR017442; IPR018247; IPR018248; IPR018249; G3DSA:1.10.510.10 (GENE3D), G3DSA:3.30.200.20 (GENE3D), PTHR24349 (PANTHER), SSF47473 (SUPERFAMILY)	Signal transduction
Esi0185_0010	E3 ubiquitin-protein ligase, putative	probable nedd4 family e3 ubiquitin ligase	F:protein binding	-	IPR001202	Protein degradation
Esi0086_0053	conserved unknown protein	atp-binding cassette superfamily	F:ATP binding; F:ATPase activity		IPR003439; IPR003593; IPR017871; G3DSA:3.40.50.300 (GENE3D), PTHR19229 (PANTHER), SSF52540 (SUPERFAMILY)	Unknown
Esi0000_0110	conserved unknown protein	conserved unknown protein [Ectocarpus siliculosus]	-		no IPS match	Unknown
Esi0259_0031	hypothetical protein	hypothetical protein Esi_0259_0031 [Ectocarpus siliculosus]	-		no IPS match	Unknown
Esi0003_0209	conserved unknown protein	protein	C:integral to membrane; C:membrane		IPR013057; PTHR22950 (PANTHER), PTHR22950:SF9 (PANTHER)	Unknown
Esi0440_0010	Heat shock protein 70	heat shock protein	P:response to stress; C:cell part; F:ATP binding	-	IPR001023; IPR013126; IPR018181; G3DSA:1.20.1270.10 (GENE3D), G3DSA:2.60.34.10 (GENE3D), G3DSA:3.30.30.30 (GENE3D), G3DSA:3.30.420.40 (GENE3D), G3DSA:3.90.640.10 (GENE3D), PTHR19375:SF14 (PANTHER), SSF100934 (SUPERFAMILY), SSF53067 (SUPERFAMILY)	Stress response
Esi0151_0005	phosphoglycerate kinase	phosphoglycerate kinase	P:reductive pentose-phosphate cycle; F:phosphoglycerate kinase activity; F:ATP binding; P:glycolysis; C:chloroplast	EC:2.7.2.3	IPR001576; IPR015824; IPR015901; IPR015911	Carbohydrate metabolism
Esi0162_0003	aspartyl protease	aspartic protease	F:aspartic-type endopeptidase activity; P:proteolysis	EC:3.4.23.0	IPR001461; IPR001969; IPR009007; IPR021109; PTHR13683:SF84 (PANTHER)	Protein degradation
Esi0199_0044	Soluble NSF Attachment Protein (SNAP) Receptor (SNARE)	soluble nsf attachment protein receptor	F:protein binding; C:membrane; P:vesicle-mediated transport	-	IPR000727; IPR010989; G3DSA:1.20.5.110 (GENE3D), G3DSA:1.20.58.70 (GENE3D)	Other
Esi0023_0023	conserved unknown protein	domain repeat protein	-		IPR000408; IPR009091; PTHR22870 (PANTHER), PTHR22870:SF117 (PANTHER)	Unknown
Esi0048_0112	conserved unknown protein	conserved unknown protein [Ectocarpus siliculosus]	-		no IPS match	Unknown
Esi0126_0082	conserved unknown protein	protein	C:integral to membrane	-	IPR004307; PTHR10057:SF0 (PANTHER)	Unknown
Esi0101_0090	myosin-like protein	myosin-like protein	F:protein binding; F:motor activity; F:ATP binding; C:myosin complex; P:metabolic process; F:oxidoreductase activity	-	IPR000048; IPR001609; IPR002198; IPR016040; G3DSA:3.40.50.300 (GENE3D), PTHR13140 (PANTHER), SSF51735 (SUPERFAMILY), SSF52540 (SUPERFAMILY)	Cytosceleton
Esi0351_0016	Metallothionein	---NA---	F:metal ion binding	-	IPR001008	Other
Esi0135_0039	conserved unknown protein	ankyrin unc44	F:protein binding	-	IPR002110; IPR003123; IPR020683; PTHR24198 (PANTHER), PTHR24198:SF302 (PANTHER), SSF109993 (SUPERFAMILY)	Unknown
Esi0097_0017	hypothetical protein	hypothetical protein Esi_0097_0017 [Ectocarpus siliculosus]	C:membrane; P:cell differentiation		IPR000800	Unknown
Esi0183_0064	fructose-1,6-bisphosphate aldolase	fructose-bisphosphate aldolase	C:plastoglobule; P:response to oxidative stress; P:response to cadmium ion; P:pentose-phosphate shunt; P:glycolysis; F:fructose-bisphosphate aldolase activity; C:mitochondrion	EC:4.1.2.13	IPR000741; IPR013785; SSF51569 (SUPERFAMILY)	Carbohydrate metabolism
Esi0203_0038	actin	actin	C:cytoplasm; P:auxin biosynthetic process; C:cytoskeleton; F:protein binding; F:ATP binding	-	IPR004000; IPR004001; IPR020902; G3DSA:2.30.36.70 (GENE3D), G3DSA:3.30.420.40 (GENE3D), G3DSA:3.90.640.10 (GENE3D), PTHR11937:SF77 (PANTHER), SSF53067 (SUPERFAMILY)	Cytosceleton
Esi0366_0004	expressed unknown protein	expressed unknown protein [Ectocarpus siliculosus]	-		no IPS match	Unknown
Esi0158_0056	peptidase S1 and S6, chymotrypsin/Hap	peptidase s1 and chymotrypsin hap	-		no IPS match	Protein degradation
Esi0107_0039	expressed unknown protein	expressed unknown protein [Ectocarpus siliculosus]	-		no IPS match	Unknown
Esi0152_0072	PEFG, plastid translation elongation factor EF-G	translation elongation factor g	F:translation elongation factor activity; F:GTP binding; C:plastid; P:translational elongation; F:GTPase activity	EC:3.6.5.1; EC:3.6.5.2; EC:3.6.5.3; EC:3.6.5.4	IPR000640; IPR000795; IPR004161; IPR004540; IPR005225; IPR005517; IPR009000; IPR009022; IPR014721; IPR020568; G3DSA:2.40.30.10 (GENE3D), G3DSA:3.30.70.870 (GENE3D), G3DSA:3.40.50.300 (GENE3D), PTHR23115 (PANTHER), PTHR23115:SF84 (PANTHER), SSF52540 (SUPERFAMILY)	Translation
Esi0010_0147	glycosyltransferase family 2 protein	glycosyltransferase family 2 protein	F:transferase activity; F:transferase activity, transferring glycosyl groups		IPR001173; G3DSA:3.90.550.10 (GENE3D), PTHR10587 (PANTHER), PTHR10587:SF1 (PANTHER), SSF53448 (SUPERFAMILY)	Carbohydrate metabolism
Esi0000_0612	conserved unknown protein	eukaryotic translation initiation factor 5a	F:translation initiation factor activity; P:translational initiation; F:RNA binding; F:translation elongation factor activity; P:translational frameshifting; P:peptidyl-lysine modification to hypusine; F:ribosome binding; P:positive regulation of translational elongation; P:positive regulation of translational termination	-	IPR001884; IPR005824; IPR008991; IPR012340; IPR014722; IPR016027; IPR019769; IPR020189	Unknown
Esi0047_0054	3-isopropylmalate dehydrogenase	3-isopropylmalate dehydrogenase	C:cytoplasm; F:NAD or NADH binding; P:oxidation reduction; F:magnesium ion binding; F:3-isopropylmalate dehydrogenase activity; P:leucine biosynthetic process	EC:1.1.1.85	IPR001804; IPR004429; IPR019818; G3DSA:3.40.718.10 (GENE3D), PF00180 (PFAM), SSF53659 (SUPERFAMILY)	Other
Esi0037_0120	conserved unknown protein	leucine-rich repeat-containing protein	F:ATP binding; P:protein amino acid phosphorylation; F:protein binding; F:protein serine/threonine kinase activity; F:phospholipid binding		IPR000719; IPR001245; IPR001452; IPR002290; IPR008271; IPR008942; IPR011009; IPR011417; IPR013809; IPR017442; G3DSA:1.10.510.10 (GENE3D), G3DSA:2.30.30.40 (GENE3D), G3DSA:3.30.200.20 (GENE3D), PTHR23257 (PANTHER)	Unknown
Esi0048_0029	conserved unknown protein	snf2 super family	F:DNA binding; F:ATP binding; F:helicase activity; F:protein binding; F:zinc ion binding	-	IPR000330; IPR001650; IPR001841; IPR013083; IPR014001; IPR017907; G3DSA:3.40.50.300 (GENE3D), PTHR10799 (PANTHER), PTHR10799:SF152 (PANTHER), SSF52540 (SUPERFAMILY), SSF57850 (SUPERFAMILY)	Unknown
Esi0322_0029	conserved unknown protein	conserved unknown protein [Ectocarpus siliculosus]	F:protein binding	-	IPR001487	Unknown
Esi0046_0089	major facilitator superfamily permease	major facilitator superfamily permease	C:integral to membrane; P:transmembrane transport		IPR011701; IPR016196; G3DSA:1.20.1250.20 (GENE3D), PTHR24003 (PANTHER)	Transport
Esi0173_0022	expressed unknown protein	cyclic nucleotide-binding protein	-		IPR000595; IPR014710; IPR018490	Unknown
Esi0034_0095	novel protein	novel protein	C:integral to membrane; F:hedgehog receptor activity		IPR000731; IPR003392; PTHR10796 (PANTHER), SSF82866 (SUPERFAMILY)	Unknown
Esi0203_0035	Heat shock protein 40	protein	P:response to stress; C:cell part; P:protein folding; F:heat shock protein binding; F:unfolded protein binding	-	IPR001305; IPR001623; IPR002939; IPR003095; IPR008971; IPR018253; G3DSA:2.60.260.20 (GENE3D), PTHR24076 (PANTHER), PTHR24076:SF81 (PANTHER)	stress response
Esi0195_0002	Mannose-6-phosphate isomerase	mannose-6-phosphate isomerase	F:mannose-6-phosphate isomerase activity; P:carbohydrate metabolic process; F:zinc ion binding	EC:5.3.1.8	IPR001250; IPR011051; IPR014710; IPR016305; IPR018050; G3DSA:1.10.441.10 (GENE3D), PTHR10309 (PANTHER)	Carbohydrate metabolism
Esi0007_0211	conserved unknown protein	snf2 family dna-dependent atpase domain-containing protein	F:ATP binding; F:helicase activity; F:DNA binding; F:protein binding; F:zinc ion binding	-	IPR000330; IPR001650; IPR001841; IPR013083; IPR014001; G3DSA:3.40.50.300 (GENE3D), PTHR10799 (PANTHER), PTHR10799:SF53 (PANTHER), SSF52540 (SUPERFAMILY)	Unknown
Esi0060_0128	conserved unknown protein	glucose-6-phosphate isomerase	F:glucose-6-phosphate isomerase activity; P:gluconeogenesis; P:glycolysis	-	IPR001672; IPR018189; IPR023096; G3DSA:3.40.50.10490 (GENE3D), SSF53697 (SUPERFAMILY)	Unknown
Esi0181_0047	conserved unknown protein	sam-dependent methyltransferase	F:molecular_function; C:cellular_component		no IPS match	Unknown
Esi0086_0047	expressed unknown protein	expressed unknown protein [Ectocarpus siliculosus]	-		no IPS match	Unknown
Esi0114_0041	conserved unknown protein	conserved unknown protein [Ectocarpus siliculosus]	-		no IPS match	Unknown
Esi0298_0014	guanosine-3',5'-bis(diphosphate) 3'-pyrophosphohydrolase	ppgpp synthetase	F:catalytic activity; P:guanosine tetraphosphate metabolic process	-	IPR007685; PTHR21262 (PANTHER), SSF109604 (SUPERFAMILY), SSF81301 (SUPERFAMILY)	Other
Esi0038_0064	30S ribosomal protein S1	30s ribosomal protein s1	F:RNA binding		IPR003029; IPR012340; IPR016027; IPR022967; PTHR10724 (PANTHER)	Rybosome
Esi0116_0066	plastid lipid associated protein	pap fibrillin family protein	F:structural molecule activity; C:chloroplast		IPR006843	Other

## Sheet: Supporting Table 3
Gene Ontology enrichment table											Gene Ontology enrichment table
Test-Set: Genes expressed in Male gametes; FDR<10%											Test-Set: Genes expressed in Female gametes; FDR<10%
Test all Gene Ontology terms if they are enriched in a test group when compared to a reference group using Fisher's Exact Test with Multiple Testing Correction of FDR (Benjamini and Hochberg).											Test all Gene Ontology terms if they are enriched in a test group when compared to a reference group using Fisher's Exact Test with Multiple Testing Correction of FDR (Benjamini and Hochberg).
GO Term	Name	Type	FDR	single test p-Value	# in test group	# in reference group	# non annot test	# non annot reference group	Over/Under		GO Term	Name	Type	FDR	single test p-Value	# in test group	# in reference group	# non annot test	# non annot reference group	Over/Under
GO:0005737	cytoplasm	C	5.5e-07	2e-10	939	498	4051	3144	over		GO:0005737	cytoplasm	C	3.1e-16	5.7e-20	966	471	3902	3293	over
GO:0044444	cytoplasmic part	C	5.5e-07	1.9e-10	737	370	4253	3272	over		GO:0044444	cytoplasmic part	C	1.5e-15	5.5e-19	760	347	4108	3417	over
GO:0005622	intracellular	C	6.6e-06	5.2e-09	1586	947	3404	2695	over		GO:0005622	intracellular	C	3.7e-13	2.3e-16	1600	933	3268	2831	over
GO:0043231	intracellular membrane-bounded organelle	C	6.6e-06	6.1e-09	903	490	4087	3152	over		GO:0030529	ribonucleoprotein complex	C	4.7e-12	4.3e-15	162	34	4706	3730	over
GO:0043227	membrane-bounded organelle	C	6.6e-06	6.1e-09	903	490	4087	3152	over		GO:0005840	ribosome	C	7.4e-12	8.5e-15	115	16	4753	3748	over
GO:0044424	intracellular part	C	2.8e-05	3.1e-08	1412	838	3578	2804	over		GO:0044464	cell part	C	7.4e-12	1.1e-14	1689	1014	3179	2750	over
GO:0005623	cell	C	3.8e-05	5.6e-08	1678	1025	3312	2617	over		GO:0005623	cell	C	7.4e-12	1.1e-14	1689	1014	3179	2750	over
GO:0044464	cell part	C	3.8e-05	5.6e-08	1678	1025	3312	2617	over		GO:0044424	intracellular part	C	1.2e-11	2e-14	1423	827	3445	2937	over
GO:0016887	ATPase activity	F	3.9e-05	6.5e-08	196	70	4794	3572	over		GO:0043231	intracellular membrane-bounded organelle	C	7e-09	2.4e-11	898	495	3970	3269	over
GO:0036094	small molecule binding	F	4.9e-05	9.1e-08	1055	603	3935	3039	over		GO:0043227	membrane-bounded organelle	C	7e-09	2.4e-11	898	495	3970	3269	over
GO:0044249	cellular biosynthetic process	P	5.2e-05	1e-07	674	356	4316	3286	over		GO:0043229	intracellular organelle	C	9.6e-07	4.4e-09	1093	653	3775	3111	over
GO:0009058	biosynthetic process	P	6.4e-05	1.4e-07	727	391	4263	3251	over		GO:0043226	organelle	C	9.6e-07	4.4e-09	1093	653	3775	3111	over
GO:0043229	intracellular organelle	C	7.3e-05	1.9e-07	1105	641	3885	3001	over		GO:0044425	membrane part	C	2.5e-05	1.4e-07	393	196	4475	3568	over
GO:0043226	organelle	C	7.3e-05	1.9e-07	1105	641	3885	3001	over		GO:0005739	mitochondrion	C	3.4e-05	2e-07	182	70	4686	3694	over
GO:0005840	ribosome	C	8.7e-05	2.4e-07	104	27	4886	3615	over		GO:0032991	macromolecular complex	C	0.00023	1.6e-06	533	297	4335	3467	over
GO:0005198	structural molecule activity	F	0.00012	3.5e-07	136	43	4854	3599	over		GO:0044391	ribosomal subunit	C	0.00038	3e-06	34	3	4834	3761	over
GO:0003735	structural constituent of ribosome	F	0.00033	1e-06	99	27	4891	3615	over		GO:0015630	microtubule cytoskeleton	C	0.00074	6.5e-06	55	91	4813	3673	under
GO:0000166	nucleotide binding	F	0.00039	1.3e-06	989	574	4001	3068	over		GO:0016023	cytoplasmic membrane-bounded vesicle	C	0.0012	1.1e-05	48	9	4820	3755	over
GO:0016787	hydrolase activity	F	0.00047	1.6e-06	877	501	4113	3141	over		GO:0031988	membrane-bounded vesicle	C	0.0012	1.1e-05	48	9	4820	3755	over
GO:0030529	ribonucleoprotein complex	C	0.00064	2.4e-06	145	51	4845	3591	over		GO:0030117	membrane coat	C	0.0018	2e-05	34	4	4834	3760	over
GO:0044238	primary metabolic process	P	0.00092	3.5e-06	1683	1057	3307	2585	over		GO:0048475	coated membrane	C	0.0018	2e-05	34	4	4834	3760	over
GO:0009987	cellular process	P	0.0025	1e-05	2290	1497	2700	2145	over		GO:0016020	membrane	C	0.0027	3.3e-05	764	472	4104	3292	over
GO:0010467	gene expression	P	0.0027	1.2e-05	376	189	4614	3453	over		GO:0031982	vesicle	C	0.0044	6.2e-05	48	11	4820	3753	over
GO:0017111	nucleoside-triphosphatase activity	F	0.0027	1.2e-05	399	203	4591	3439	over		GO:0031410	cytoplasmic vesicle	C	0.0044	6.2e-05	48	11	4820	3753	over
GO:0016462	pyrophosphatase activity	F	0.0027	1.2e-05	405	207	4585	3435	over		GO:0005856	cytoskeleton	C	0.0051	7.5e-05	94	124	4774	3640	under
GO:0008152	metabolic process	P	0.0032	1.5e-05	2214	1446	2776	2196	over		GO:0031090	organelle membrane	C	0.0056	8.3e-05	129	54	4739	3710	over
GO:0016818	hydrolase activity, acting on acid anhydrides, in phosphorus-containing anhydrides	F	0.0035	1.8e-05	405	208	4585	3434	over		GO:0000139	Golgi membrane	C	0.0071	0.00012	27	3	4841	3761	over
GO:0016817	hydrolase activity, acting on acid anhydrides	F	0.0055	2.8e-05	408	212	4582	3430	over		GO:0000786	nucleosome	C	0.008	0.00014	13	33	4855	3731	under
GO:0044237	cellular metabolic process	P	0.0056	3e-05	1632	1038	3358	2604	over		GO:0032993	protein-DNA complex	C	0.01	0.00019	14	34	4854	3730	under
GO:0009850	auxin metabolic process	P	0.006	3.3e-05	84	25	4906	3617	over		GO:0044431	Golgi apparatus part	C	0.013	0.00027	31	5	4837	3759	over
GO:0009851	auxin biosynthetic process	P	0.0083	4.7e-05	83	25	4907	3617	over		GO:0030662	coated vesicle membrane	C	0.015	0.00033	18	1	4850	3763	over
GO:0030248	cellulose binding	F	0.0086	5.1e-05	1	14	4989	3628	under		GO:0030120	vesicle coat	C	0.015	0.00033	18	1	4850	3763	over
GO:0006508	proteolysis	P	0.01	6.1e-05	212	96	4778	3546	over		GO:0015935	small ribosomal subunit	C	0.015	0.00034	19	1	4849	3763	over
GO:0005543	phospholipid binding	F	0.011	7.4e-05	35	5	4955	3637	over		GO:0022626	cytosolic ribosome	C	0.015	0.00034	19	1	4849	3763	over
GO:0006412	translation	P	0.011	7.1e-05	198	88	4792	3554	over		GO:0005794	Golgi apparatus	C	0.015	0.00034	57	17	4811	3747	over
GO:0042445	hormone metabolic process	P	0.014	9.5e-05	84	27	4906	3615	over		GO:0012505	endomembrane system	C	0.018	0.00044	84	32	4784	3732	over
GO:0008233	peptidase activity	F	0.014	9.3e-05	180	79	4810	3563	over		GO:0005875	microtubule associated complex	C	0.02	0.00051	31	52	4837	3712	under
GO:0042446	hormone biosynthetic process	P	0.018	0.00013	83	27	4907	3615	over		GO:0005798	Golgi-associated vesicle	C	0.02	0.0005	14	0	4854	3764	over
GO:0051179	localization	P	0.018	0.00013	495	275	4495	3367	over		GO:0031984	organelle subcompartment	C	0.024	0.00061	10	26	4858	3738	under
GO:0030076	light-harvesting complex	C	0.019	0.00014	4	19	4986	3623	under		GO:0055035	plastid thylakoid membrane	C	0.027	0.00072	9	25	4859	3739	under
GO:0018298	protein-chromophore linkage	P	0.019	0.00015	5	20	4985	3622	under		GO:0031976	plastid thylakoid	C	0.027	0.00072	9	25	4859	3739	under
GO:0017076	purine nucleotide binding	F	0.019	0.00015	824	493	4166	3149	over		GO:0009535	chloroplast thylakoid membrane	C	0.027	0.00072	9	25	4859	3739	under
GO:0030554	adenyl nucleotide binding	F	0.022	0.00018	713	420	4277	3222	over		GO:0009534	chloroplast thylakoid	C	0.027	0.00072	9	25	4859	3739	under
GO:0005871	kinesin complex	C	0.022	0.00018	13	31	4977	3611	under		GO:0005694	chromosome	C	0.029	0.00079	46	67	4822	3697	under
GO:0032559	adenyl ribonucleotide binding	F	0.024	0.0002	711	419	4279	3223	over		GO:0031224	intrinsic to membrane	C	0.031	0.00087	304	173	4564	3591	over
GO:0065007	biological regulation	P	0.025	0.00022	530	300	4460	3342	over		GO:0030660	Golgi-associated vesicle membrane	C	0.033	0.00094	13	0	4855	3764	over
GO:0046148	pigment biosynthetic process	P	0.025	0.00021	20	1	4970	3641	over		GO:0031967	organelle envelope	C	0.033	0.00095	79	31	4789	3733	over
GO:0005524	ATP binding	F	0.026	0.00023	709	419	4281	3223	over		GO:0030076	light-harvesting complex	C	0.036	0.0011	5	18	4863	3746	under
GO:0035639	purine ribonucleoside triphosphate binding	F	0.027	0.00026	815	491	4175	3151	over		GO:0005871	kinesin complex	C	0.039	0.0012	14	30	4854	3734	under
GO:0032555	purine ribonucleotide binding	F	0.027	0.00026	817	492	4173	3150	over		GO:0042651	thylakoid membrane	C	0.042	0.0013	11	26	4857	3738	under
GO:0032553	ribonucleotide binding	F	0.027	0.00026	817	492	4173	3150	over		GO:0030659	cytoplasmic vesicle membrane	C	0.043	0.0014	19	2	4849	3762	over
GO:0019028	viral capsid	C	0.027	0.00025	1	12	4989	3630	under		GO:0044433	cytoplasmic vesicle part	C	0.043	0.0014	19	2	4849	3762	over
GO:0019012	virion	C	0.027	0.00025	1	12	4989	3630	under		GO:0012506	vesicle membrane	C	0.043	0.0014	19	2	4849	3762	over
GO:0044423	virion part	C	0.027	0.00025	1	12	4989	3630	under		GO:0016021	integral to membrane	C	0.046	0.0015	295	169	4573	3595	over
GO:0009570	chloroplast stroma	C	0.028	0.00028	29	4	4961	3638	over		GO:0030118	clathrin coat	C	0.051	0.0018	15	1	4853	3763	over
GO:0009534	chloroplast thylakoid	C	0.028	0.00033	9	25	4981	3617	under		GO:0005634	nucleus	C	0.058	0.0021	396	240	4472	3524	over
GO:0009535	chloroplast thylakoid membrane	C	0.028	0.00033	9	25	4981	3617	under		GO:0030135	coated vesicle	C	0.062	0.0024	18	2	4850	3762	over
GO:0051234	establishment of localization	P	0.028	0.0003	467	261	4523	3381	over		GO:0016469	proton-transporting two-sector ATPase complex	C	0.075	0.0031	14	1	4854	3763	over
GO:0046872	metal ion binding	F	0.028	0.00032	731	436	4259	3206	over		GO:0019028	viral capsid	C	0.08	0.0036	2	11	4866	3753	under
GO:0031984	organelle subcompartment	C	0.028	0.0003	10	26	4980	3616	under		GO:0019012	virion	C	0.08	0.0036	2	11	4866	3753	under
GO:0070011	peptidase activity, acting on L-amino acid peptides	F	0.028	0.00032	165	74	4825	3568	over		GO:0044423	virion part	C	0.08	0.0036	2	11	4866	3753	under
GO:0009532	plastid stroma	C	0.028	0.00028	29	4	4961	3638	over		GO:0009536	plastid	C	0.085	0.0039	181	98	4687	3666	over
GO:0031976	plastid thylakoid	C	0.028	0.00033	9	25	4981	3617	under		GO:0031975	envelope	C	0.088	0.004	84	37	4784	3727	over
GO:0055035	plastid thylakoid membrane	C	0.028	0.00033	9	25	4981	3617	under		GO:0016459	myosin complex	C	0.095	0.0045	22	4	4846	3760	over
GO:0010817	regulation of hormone levels	P	0.028	0.00035	84	29	4906	3613	over		GO:0003735	structural constituent of ribosome	F	2.8e-11	6.1e-14	110	16	4758	3748	over
GO:0048583	regulation of response to stimulus	P	0.028	0.00035	61	18	4929	3624	over		GO:0005198	structural molecule activity	F	9.2e-10	2.7e-12	145	34	4723	3730	over
GO:0044391	ribosomal subunit	C	0.028	0.00031	32	5	4958	3637	over		GO:0003723	RNA binding	F	1.2e-06	5.9e-09	200	73	4668	3691	over
GO:0006810	transport	P	0.028	0.00034	464	260	4526	3382	over		GO:0016887	ATPase activity	F	1.6e-05	7.7e-08	192	74	4676	3690	over
GO:0043169	cation binding	F	0.029	0.00038	739	442	4251	3200	over		GO:0036094	small molecule binding	F	2.3e-05	1.2e-07	1031	627	3837	3137	over
GO:0022626	cytosolic ribosome	C	0.029	0.00037	19	1	4971	3641	over		GO:0005515	protein binding	F	4.7e-05	3e-07	1390	1269	3478	2495	under
GO:0043167	ion binding	F	0.029	0.00038	739	442	4251	3200	over		GO:0000166	nucleotide binding	F	6.9e-05	4.4e-07	971	592	3897	3172	over
GO:0015935	small ribosomal subunit	C	0.029	0.00037	19	1	4971	3641	over		GO:0016787	hydrolase activity	F	9.2e-05	6.3e-07	861	517	4007	3247	over
GO:0034645	cellular macromolecule biosynthetic process	P	0.035	0.00048	329	175	4661	3467	over		GO:0003777	microtubule motor activity	F	0.00012	8.2e-07	42	81	4826	3683	under
GO:0048519	negative regulation of biological process	P	0.035	0.00047	71	23	4919	3619	over		GO:0015078	hydrogen ion transmembrane transporter activity	F	0.00062	5e-06	33	3	4835	3761	over
GO:0016168	chlorophyll binding	F	0.036	0.00049	4	17	4986	3625	under		GO:0003824	catalytic activity	F	0.0014	1.4e-05	2260	1571	2608	2193	over
GO:0004175	endopeptidase activity	F	0.036	0.00051	110	44	4880	3598	over		GO:0000156	two-component response regulator activity	F	0.0017	1.7e-05	1	16	4867	3748	under
GO:0009059	macromolecule biosynthetic process	P	0.036	0.00051	332	177	4658	3465	over		GO:0003676	nucleic acid binding	F	0.0027	3.4e-05	694	423	4174	3341	over
GO:0035091	phosphatidylinositol binding	F	0.036	0.0005	30	5	4960	3637	over		GO:0008233	peptidase activity	F	0.0033	4.3e-05	178	81	4690	3683	over
GO:0009765	photosynthesis, light harvesting	P	0.036	0.00053	5	18	4985	3624	under		GO:0008135	translation factor activity, nucleic acid binding	F	0.007	0.00012	51	13	4817	3751	over
GO:0042651	thylakoid membrane	C	0.045	0.00068	11	26	4979	3616	under		GO:0004386	helicase activity	F	0.0074	0.00013	108	43	4760	3721	over
GO:0000160	two-component signal transduction system (phosphorelay)	P	0.045	0.00067	8	22	4982	3620	under		GO:0016874	ligase activity	F	0.0084	0.00015	147	66	4721	3698	over
GO:0008289	lipid binding	F	0.051	0.00078	35	7	4955	3635	over		GO:0005543	phospholipid binding	F	0.009	0.00017	34	6	4834	3758	over
GO:0018106	peptidyl-histidine phosphorylation	P	0.051	0.00078	2	13	4988	3629	under		GO:0070011	peptidase activity, acting on L-amino acid peptides	F	0.01	0.0002	163	76	4705	3688	over
GO:0048523	negative regulation of cellular process	P	0.055	0.00085	60	19	4930	3623	over		GO:0017076	purine nucleotide binding	F	0.012	0.00023	804	513	4064	3251	over
GO:0010629	negative regulation of gene expression	P	0.058	0.00097	20	2	4970	3640	over		GO:0005215	transporter activity	F	0.013	0.00025	228	118	4640	3646	over
GO:0051172	negative regulation of nitrogen compound metabolic process	P	0.058	0.00097	21	2	4969	3640	over		GO:0005083	small GTPase regulator activity	F	0.013	0.00026	38	8	4830	3756	over
GO:0045934	negative regulation of nucleobase-containing compound metabolic process	P	0.058	0.00097	21	2	4969	3640	over		GO:0008289	lipid binding	F	0.013	0.00027	35	7	4833	3757	over
GO:0001871	pattern binding	F	0.058	0.00094	3	14	4987	3628	under		GO:0070035	purine NTP-dependent helicase activity	F	0.014	0.00029	73	25	4795	3739	over
GO:0042440	pigment metabolic process	P	0.058	0.00097	21	2	4969	3640	over		GO:0008026	ATP-dependent helicase activity	F	0.014	0.00029	73	25	4795	3739	over
GO:0030247	polysaccharide binding	F	0.058	0.00094	3	14	4987	3628	under		GO:0030234	enzyme regulator activity	F	0.017	0.0004	75	27	4793	3737	over
GO:0000156	two-component response regulator activity	F	0.058	0.00094	3	14	4987	3628	under		GO:0003774	motor activity	F	0.018	0.00045	63	87	4805	3677	under
GO:0045735	nutrient reservoir activity	F	0.059	0.001	0	8	4990	3634	under		GO:0035091	phosphatidylinositol binding	F	0.018	0.00044	30	5	4838	3759	over
GO:0010035	response to inorganic substance	P	0.06	0.001	39	9	4951	3633	over		GO:0022892	substrate-specific transporter activity	F	0.018	0.00044	173	85	4695	3679	over
GO:0009536	plastid	C	0.061	0.0011	188	91	4802	3551	over		GO:0032555	purine ribonucleotide binding	F	0.02	0.0005	796	513	4072	3251	over
GO:0009966	regulation of signal transduction	P	0.061	0.0011	51	15	4939	3627	over		GO:0032553	ribonucleotide binding	F	0.02	0.0005	796	513	4072	3251	over
GO:0016459	myosin complex	C	0.063	0.0011	23	3	4967	3639	over		GO:0035639	purine ribonucleoside triphosphate binding	F	0.024	0.00062	793	513	4075	3251	over
GO:0051253	negative regulation of RNA metabolic process	P	0.063	0.0012	17	1	4973	3641	over		GO:0060589	nucleoside-triphosphatase regulator activity	F	0.025	0.00064	44	12	4824	3752	over
GO:0051169	nuclear transport	P	0.063	0.0012	17	1	4973	3641	over		GO:0008047	enzyme activator activity	F	0.025	0.00065	33	7	4835	3757	over
GO:0006913	nucleocytoplasmic transport	P	0.063	0.0012	17	1	4973	3641	over		GO:0051540	metal cluster binding	F	0.031	0.00085	55	18	4813	3746	over
GO:0009205	purine ribonucleoside triphosphate metabolic process	P	0.063	0.0012	75	27	4915	3615	over		GO:0051536	iron-sulfur cluster binding	F	0.031	0.00085	55	18	4813	3746	over
GO:0009199	ribonucleoside triphosphate metabolic process	P	0.063	0.0012	75	27	4915	3615	over		GO:0004835	tubulin-tyrosine ligase activity	F	0.039	0.0012	4	16	4864	3748	under
GO:0015630	microtubule cytoskeleton	C	0.067	0.0013	65	81	4925	3561	under		GO:0008324	cation transmembrane transporter activity	F	0.039	0.0012	91	38	4777	3726	over
GO:0065008	regulation of biological quality	P	0.083	0.0016	179	87	4811	3555	over		GO:0045735	nutrient reservoir activity	F	0.042	0.0013	0	8	4868	3756	under
GO:0023051	regulation of signaling	P	0.083	0.0016	54	17	4936	3625	over		GO:0030554	adenyl nucleotide binding	F	0.042	0.0013	689	444	4179	3320	over
GO:0000155	two-component sensor activity	F	0.087	0.0017	5	17	4985	3625	under		GO:0017111	nucleoside-triphosphatase activity	F	0.043	0.0014	377	225	4491	3539	over
GO:0034357	photosynthetic membrane	C	0.099	0.0019	17	31	4973	3611	under		GO:0016462	pyrophosphatase activity	F	0.046	0.0015	383	229	4485	3535	over
											GO:0046872	metal ion binding	F	0.051	0.0017	708	459	4160	3305	over
											GO:0016818	hydrolase activity, acting on acid anhydrides, in phosphorus-containing anhydrides	F	0.051	0.0017	383	230	4485	3534	over
											GO:0008270	zinc ion binding	F	0.051	0.0018	352	209	4516	3555	over
											GO:0004175	endopeptidase activity	F	0.051	0.0018	106	48	4762	3716	over
											GO:0032559	adenyl ribonucleotide binding	F	0.052	0.0018	686	444	4182	3320	over
											GO:0043169	cation binding	F	0.055	0.002	715	466	4153	3298	over
											GO:0043167	ion binding	F	0.055	0.002	715	466	4153	3298	over
											GO:0016684	oxidoreductase activity, acting on peroxide as acceptor	F	0.058	0.0021	11	25	4857	3739	under
											GO:0004601	peroxidase activity	F	0.058	0.0021	11	25	4857	3739	under
											GO:0022857	transmembrane transporter activity	F	0.059	0.0021	169	88	4699	3676	over
											GO:0005524	ATP binding	F	0.059	0.0022	684	444	4184	3320	over
											GO:0016876	ligase activity, forming aminoacyl-tRNA and related compounds	F	0.061	0.0023	39	11	4829	3753	over
											GO:0016875	ligase activity, forming carbon-oxygen bonds	F	0.061	0.0023	39	11	4829	3753	over
											GO:0004812	aminoacyl-tRNA ligase activity	F	0.061	0.0023	39	11	4829	3753	over
											GO:0003743	translation initiation factor activity	F	0.062	0.0024	30	7	4838	3757	over
											GO:0042623	ATPase activity, coupled	F	0.069	0.0027	114	54	4754	3710	over
											GO:0003700	sequence-specific DNA binding transcription factor activity	F	0.072	0.0029	88	39	4780	3725	over
											GO:0001071	nucleic acid binding transcription factor activity	F	0.072	0.0029	88	39	4780	3725	over
											GO:0004500	dopamine beta-monooxygenase activity	F	0.073	0.003	0	7	4868	3757	under
											GO:0016715	oxidoreductase activity, acting on paired donors, with incorporation or reduction of molecular oxygen, reduced ascorbate as one donor, and incorporation of one atom of oxygen	F	0.073	0.003	0	7	4868	3757	under
											GO:0046983	protein dimerization activity	F	0.078	0.0032	47	16	4821	3748	over
											GO:0016817	hydrolase activity, acting on acid anhydrides	F	0.078	0.0032	385	235	4483	3529	over
											GO:0016168	chlorophyll binding	F	0.079	0.0033	5	16	4863	3748	under
											GO:0030695	GTPase regulator activity	F	0.091	0.0042	39	12	4829	3752	over
											GO:0043492	ATPase activity, coupled to movement of substances	F	0.091	0.0043	19	3	4849	3761	over
											GO:0010467	gene expression	P	3.7e-13	2.8e-16	410	155	4458	3609	over
											GO:0009987	cellular process	P	1.4e-11	2.6e-14	2310	1477	2558	2287	over
											GO:0044249	cellular biosynthetic process	P	1.6e-11	3.2e-14	693	337	4175	3427	over
											GO:0006412	translation	P	3.9e-11	9.4e-14	221	65	4647	3699	over
											GO:0009058	biosynthetic process	P	5.6e-11	1.4e-13	744	374	4124	3390	over
											GO:0008152	metabolic process	P	2.9e-10	8e-13	2227	1433	2641	2331	over
											GO:0044238	primary metabolic process	P	5.9e-09	1.8e-11	1689	1051	3179	2713	over
											GO:0044237	cellular metabolic process	P	1.1e-08	4.1e-11	1646	1024	3222	2740	over
											GO:0051179	localization	P	6.6e-07	2.6e-09	512	258	4356	3506	over
											GO:0006810	transport	P	9.5e-07	3.8e-09	483	241	4385	3523	over
											GO:0051234	establishment of localization	P	9.6e-07	4.3e-09	485	243	4383	3521	over
											GO:0009059	macromolecule biosynthetic process	P	2.5e-05	1.3e-07	344	165	4524	3599	over
											GO:0034645	cellular macromolecule biosynthetic process	P	3.4e-05	2e-07	340	164	4528	3600	over
											GO:0016070	RNA metabolic process	P	4.7e-05	2.9e-07	249	110	4619	3654	over
											GO:0044281	small molecule metabolic process	P	7.5e-05	5e-07	394	201	4474	3563	over
											GO:0046907	intracellular transport	P	0.00026	1.9e-06	110	36	4758	3728	over
											GO:0008104	protein localization	P	0.00038	2.9e-06	135	50	4733	3714	over
											GO:0015031	protein transport	P	0.00051	4e-06	119	42	4749	3722	over
											GO:0006508	proteolysis	P	0.00073	6.1e-06	212	96	4656	3668	over
											GO:0019538	protein metabolic process	P	0.00074	6.4e-06	890	551	3978	3213	over
											GO:0045184	establishment of protein localization	P	0.00074	6.5e-06	119	43	4749	3721	over
											GO:0009056	catabolic process	P	0.0011	9.8e-06	231	109	4637	3655	over
											GO:0065007	biological regulation	P	0.0014	1.4e-05	527	303	4341	3461	over
											GO:0033036	macromolecule localization	P	0.0016	1.6e-05	145	59	4723	3705	over
											GO:0051641	cellular localization	P	0.0018	1.9e-05	134	53	4734	3711	over
											GO:0046483	heterocycle metabolic process	P	0.0019	2.1e-05	192	87	4676	3677	over
											GO:0051649	establishment of localization in cell	P	0.0019	2.1e-05	123	47	4745	3717	over
											GO:0006259	DNA metabolic process	P	0.002	2.3e-05	132	166	4736	3598	under
											GO:0010035	response to inorganic substance	P	0.0023	2.6e-05	41	7	4827	3757	over
											GO:0006323	DNA packaging	P	0.0027	3.3e-05	16	40	4852	3724	under
											GO:0006818	hydrogen transport	P	0.0027	3.1e-05	26	2	4842	3762	over
											GO:0015992	proton transport	P	0.0027	3.1e-05	26	2	4842	3762	over
											GO:0006886	intracellular protein transport	P	0.0027	3.3e-05	82	26	4786	3738	over
											GO:0016192	vesicle-mediated transport	P	0.0027	3.5e-05	85	28	4783	3736	over
											GO:0006520	cellular amino acid metabolic process	P	0.0033	4.2e-05	153	66	4715	3698	over
											GO:0034613	cellular protein localization	P	0.0037	4.9e-05	88	30	4780	3734	over
											GO:0048583	regulation of response to stimulus	P	0.0038	5.2e-05	62	17	4806	3747	over
											GO:0009966	regulation of signal transduction	P	0.0039	5.3e-05	53	13	4815	3751	over
											GO:0070727	cellular macromolecule localization	P	0.0043	5.9e-05	89	31	4779	3733	over
											GO:0007017	microtubule-based process	P	0.0045	6.4e-05	52	81	4816	3683	under
											GO:0018106	peptidyl-histidine phosphorylation	P	0.0054	7.9e-05	1	14	4867	3750	under
											GO:0065008	regulation of biological quality	P	0.0062	9.3e-05	181	85	4687	3679	over
											GO:0023051	regulation of signaling	P	0.0062	9.5e-05	56	15	4812	3749	over
											GO:0043170	macromolecule metabolic process	P	0.0068	0.00011	1233	818	3635	2946	over
											GO:0044248	cellular catabolic process	P	0.0069	0.00011	179	84	4689	3680	over
											GO:0006082	organic acid metabolic process	P	0.0069	0.00011	208	102	4660	3662	over
											GO:0019752	carboxylic acid metabolic process	P	0.0069	0.00011	208	102	4660	3662	over
											GO:0043436	oxoacid metabolic process	P	0.0069	0.00011	208	102	4660	3662	over
											GO:0042180	cellular ketone metabolic process	P	0.0069	0.00011	214	106	4654	3658	over
											GO:0071824	protein-DNA complex subunit organization	P	0.007	0.00012	14	35	4854	3729	under
											GO:0065004	protein-DNA complex assembly	P	0.007	0.00012	14	35	4854	3729	under
											GO:0006396	RNA processing	P	0.0071	0.00012	121	50	4747	3714	over
											GO:0071103	DNA conformation change	P	0.0088	0.00016	26	49	4842	3715	under
											GO:0046578	regulation of Ras protein signal transduction	P	0.009	0.00016	39	8	4829	3756	over
											GO:0051056	regulation of small GTPase mediated signal transduction	P	0.009	0.00016	39	8	4829	3756	over
											GO:0006334	nucleosome assembly	P	0.01	0.00019	14	34	4854	3730	under
											GO:0072521	purine-containing compound metabolic process	P	0.01	0.0002	105	42	4763	3722	over
											GO:0050789	regulation of biological process	P	0.011	0.00021	430	251	4438	3513	over
											GO:0019725	cellular homeostasis	P	0.014	0.00029	72	25	4796	3739	over
											GO:0018298	protein-chromophore linkage	P	0.015	0.00034	5	20	4863	3744	under
											GO:0006753	nucleoside phosphate metabolic process	P	0.015	0.00031	129	57	4739	3707	over
											GO:0009117	nucleotide metabolic process	P	0.015	0.00031	129	57	4739	3707	over
											GO:0006629	lipid metabolic process	P	0.015	0.00031	160	76	4708	3688	over
											GO:0034728	nucleosome organization	P	0.017	0.0004	15	34	4853	3730	under
											GO:0031497	chromatin assembly	P	0.017	0.0004	15	34	4853	3730	under
											GO:0046034	ATP metabolic process	P	0.018	0.00042	32	6	4836	3758	over
											GO:0010038	response to metal ion	P	0.018	0.00043	29	5	4839	3759	over
											GO:0006812	cation transport	P	0.019	0.00047	101	42	4767	3722	over
											GO:0007018	microtubule-based movement	P	0.022	0.00057	37	59	4831	3705	under
											GO:0006928	cellular component movement	P	0.031	0.00086	47	68	4821	3696	under
											GO:0009057	macromolecule catabolic process	P	0.031	0.00083	109	48	4759	3716	over
											GO:0009205	purine ribonucleoside triphosphate metabolic process	P	0.031	0.00086	74	28	4794	3736	over
											GO:0009199	ribonucleoside triphosphate metabolic process	P	0.031	0.00086	74	28	4794	3736	over
											GO:0050794	regulation of cellular process	P	0.033	0.00095	383	227	4485	3537	over
											GO:0006333	chromatin assembly or disassembly	P	0.034	0.001	17	34	4851	3730	under
											GO:0046686	response to cadmium ion	P	0.034	0.00097	22	3	4846	3761	over
											GO:0006754	ATP biosynthetic process	P	0.036	0.0011	30	6	4838	3758	over
											GO:0006163	purine nucleotide metabolic process	P	0.038	0.0011	94	40	4774	3724	over
											GO:0042592	homeostatic process	P	0.039	0.0012	82	33	4786	3731	over
											GO:0055086	nucleobase-containing small molecule metabolic process	P	0.04	0.0012	137	66	4731	3698	over
											GO:0006778	porphyrin-containing compound metabolic process	P	0.049	0.0016	21	3	4847	3761	over
											GO:0033013	tetrapyrrole metabolic process	P	0.051	0.0017	24	4	4844	3760	over
											GO:0044267	cellular protein metabolic process	P	0.051	0.0017	746	487	4122	3277	over
											GO:0015991	ATP hydrolysis coupled proton transport	P	0.051	0.0018	15	1	4853	3763	over
											GO:0015988	energy coupled proton transport, against electrochemical gradient	P	0.051	0.0018	15	1	4853	3763	over
											GO:0015986	ATP synthesis coupled proton transport	P	0.051	0.0018	15	1	4853	3763	over
											GO:0015985	energy coupled proton transport, down electrochemical gradient	P	0.051	0.0018	15	1	4853	3763	over
											GO:0044087	regulation of cellular component biogenesis	P	0.052	0.0018	12	0	4856	3764	over
											GO:0045454	cell redox homeostasis	P	0.054	0.0019	66	25	4802	3739	over
											GO:0019222	regulation of metabolic process	P	0.058	0.0021	161	83	4707	3681	over
											GO:0018202	peptidyl-histidine modification	P	0.059	0.0021	4	15	4864	3749	under
											GO:0022613	ribonucleoprotein complex biogenesis	P	0.059	0.0022	45	14	4823	3750	over
											GO:0009150	purine ribonucleotide metabolic process	P	0.059	0.0022	85	36	4783	3728	over
											GO:0006790	sulfur compound metabolic process	P	0.061	0.0023	39	11	4829	3753	over
											GO:0042254	ribosome biogenesis	P	0.061	0.0023	38	11	4830	3753	over
											GO:0009259	ribonucleotide metabolic process	P	0.062	0.0024	86	37	4782	3727	over
											GO:0055085	transmembrane transport	P	0.064	0.0025	202	110	4666	3654	over
											GO:0009850	auxin metabolic process	P	0.064	0.0025	77	32	4791	3732	over
											GO:0006779	porphyrin-containing compound biosynthetic process	P	0.067	0.0026	20	3	4848	3761	over
											GO:0009144	purine nucleoside triphosphate metabolic process	P	0.068	0.0027	74	30	4794	3734	over
											GO:0033014	tetrapyrrole biosynthetic process	P	0.07	0.0028	23	4	4845	3760	over
											GO:0009394	2'-deoxyribonucleotide metabolic process	P	0.073	0.003	0	7	4868	3757	under
											GO:0080090	regulation of primary metabolic process	P	0.073	0.003	139	70	4729	3694	over
											GO:0009851	auxin biosynthetic process	P	0.078	0.0033	76	32	4792	3732	over
											GO:0043039	tRNA aminoacylation	P	0.079	0.0034	37	11	4831	3753	over
											GO:0043038	amino acid activation	P	0.079	0.0034	37	11	4831	3753	over
											GO:0006418	tRNA aminoacylation for protein translation	P	0.079	0.0034	37	11	4831	3753	over
											GO:0019219	regulation of nucleobase-containing compound metabolic process	P	0.08	0.0034	86	38	4782	3726	over
											GO:0051171	regulation of nitrogen compound metabolic process	P	0.08	0.0034	86	38	4782	3726	over
											GO:0006739	NADP metabolic process	P	0.08	0.0035	11	0	4857	3764	over
											GO:0031163	metallo-sulfur cluster assembly	P	0.08	0.0035	11	0	4857	3764	over
											GO:0016226	iron-sulfur cluster assembly	P	0.08	0.0035	11	0	4857	3764	over
											GO:0030811	regulation of nucleotide catabolic process	P	0.08	0.0036	29	7	4839	3757	over
											GO:1900542	regulation of purine nucleotide metabolic process	P	0.08	0.0036	29	7	4839	3757	over
											GO:0043087	regulation of GTPase activity	P	0.08	0.0036	29	7	4839	3757	over
											GO:0033124	regulation of GTP catabolic process	P	0.08	0.0036	29	7	4839	3757	over
											GO:0033121	regulation of purine nucleotide catabolic process	P	0.08	0.0036	29	7	4839	3757	over
											GO:0006140	regulation of nucleotide metabolic process	P	0.08	0.0036	29	7	4839	3757	over
											GO:0032318	regulation of Ras GTPase activity	P	0.08	0.0036	29	7	4839	3757	over
											GO:0030163	protein catabolic process	P	0.082	0.0037	92	42	4776	3722	over
											GO:0009141	nucleoside triphosphate metabolic process	P	0.085	0.0039	74	31	4794	3733	over
											GO:0044271	cellular nitrogen compound biosynthetic process	P	0.09	0.0041	116	57	4752	3707	over
											GO:0051186	cofactor metabolic process	P	0.091	0.0043	75	32	4793	3732	over
											GO:0030036	actin cytoskeleton organization	P	0.091	0.0043	19	3	4849	3761	over
											GO:0030029	actin filament-based process	P	0.091	0.0043	19	3	4849	3761	over
											GO:0051336	regulation of hydrolase activity	P	0.093	0.0044	33	9	4835	3755	over
											GO:0044265	cellular macromolecule catabolic process	P	0.098	0.0047	96	45	4772	3719	over

## Sheet: Supporting Table 4
Ectocarpus gametes differentialy expressed genes (ratio M/F), FDR < 5%, FC >= 2
Gene ID	Gene name	logConc	logFC	PValue	FDR
Esi0102_0070	Arf1, ARF family GTPase	-11.0225	-2.05433	0	0
Esi0280_0034	expressed unknown protein	-11.1331	-1.5459	1.04702e-202	3.40115e-199
Esi0076_0107	conserved unknown protein	-11.8328	-1.86636	1.78918e-182	4.8433e-179
Esi0039_0106	expressed unknown protein	-12.3791	-2.21195	1.78352e-176	4.13827e-173
Esi0085_0094	expressed unknown protein	-10.2618	-1.01238	2.46891e-159	5.0125e-156
Esi0082_0085	expressed unknown protein	-11.539	-1.4754	4.13639e-140	7.46481e-137
Esi0125_0082	expressed unknown protein	-10.8193	-1.14451	1.72422e-138	2.80047e-135
Esi0181_0008	expressed unknown protein	-11.8053	-1.57123	4.73195e-132	6.98694e-129
Esi0018_0097	conserved unknown protein	-13.7993	-3.01298	1.24603e-123	1.6865e-120
Esi0342_0007	hypothetical protein	-13.9679	-3.11537	1.46731e-118	1.83323e-115
Esi0113_0047	SAM-dependent methyltransferases	-15.0202	-4.21734	1.40638e-108	1.6316e-105
Esi0014_0155	conserved unknown protein	-12.7745	-1.97749	1.53782e-107	1.66515e-104
Esi0008_0225	imm downregulated 15	-12.8454	-1.93425	6.75792e-98	6.86013e-95
Esi0014_0216	conserved unknown protein	-14.0949	-2.93525	3.20799e-96	3.06495e-93
Esi0178_0012	similar to titin isoform N2-B	-16.1178	5.6004	7.8314e-93	7.06654e-90
Esi0029_0003	30S ribosomal protein S8	-16.4622	-6.09041	1.08547e-92	9.27906e-90
Esi0000_0390	conserved unknown protein	-11.9416	-1.33707	1.43023e-87	1.16149e-84
Esi0012_0182	conserved unknown protein	-12.8765	1.80094	1.99777e-82	1.54513e-79
Esi0151_0005	phosphoglycerate kinase	-12.217	-1.41687	1.6142e-81	1.19172e-78
Esi0196_0034	conserved unknown protein	-12.9669	-1.82806	1.29736e-80	9.16161e-78
Esi0309_0025	hypothetical protein	-13.4431	-2.09283	1.34919e-76	8.76541e-74
Esi0012_0124	hypothetical protein	-13.0007	-1.78391	3.82044e-75	2.3866e-72
Esi0135_0043	conserved unknown protein	-14.2095	-2.59586	4.93433e-70	2.86226e-67
Esi0378_0014	expressed unknown protein	-14.7696	-3.13571	1.17511e-69	6.58145e-67
Esi0021_0053	conserved unknown protein	-13.4227	-1.96083	2.45654e-68	1.32997e-65
Esi0112_0056	conserved unknown protein	-15.8826	4.51561	1.14363e-67	5.99186e-65
Esi0240_0008	gill-specific calpain	-17.3061	6.83851	3.38412e-67	1.71765e-64
Esi0117_0024	ankyrin repeat protein	-13.1899	-1.76907	7.19974e-65	3.54358e-62
Esi0135_0039	conserved unknown protein	-14.3026	2.58689	7.59051e-64	3.62603e-61
Esi0032_0040	conserved unknown protein	-13.6526	-2.01356	2.59988e-61	1.20649e-58
Esi0126_0080	expressed unknown protein	-14.3428	-2.51543	9.20631e-60	4.04132e-57
Esi0181_0009	hypothetical protein	-15.0911	-3.21789	7.88542e-59	3.28397e-56
Esi0127_0057	cupin superfamily protein	-14.3071	-2.43685	1.95363e-57	7.73925e-55
Esi0007_0154	conserved unknown protein	-12.7584	-1.41802	1.36069e-56	5.26197e-54
Esi0375_0017	conserved unknown protein	-14.6084	-2.67669	2.93401e-56	1.10824e-53
Esi0090_0003	conserved unknown protein	-12.9977	-1.52038	4.41723e-55	1.63056e-52
Esi0016_0097	conserved unknown protein	-16.1781	4.45059	3.62204e-53	1.30731e-50
Esi0226_0040	Peptidase and C2H2 zinc finger protein	-12.7259	-1.34597	3.89802e-52	1.34706e-49
Esi0052_0023	conserved unknown protein	-18.0898	-7.47904	6.68191e-52	2.26099e-49
Esi0400_0012	conserved unknown protein	-13.9417	-2.03454	7.67627e-52	2.54445e-49
Esi0040_0041	beta chain succinyl-coa synthetase synthetase	-17.0234	-5.6118	1.45714e-51	4.73337e-49
Esi0005_0206	expressed unknown protein	-17.2634	-5.96198	1.07485e-50	3.35725e-48
Esi0026_0134	conserved unknown protein	-16.7944	5.21793	5.45211e-50	1.67081e-47
Esi0046_0035	hypothetical protein	-16.9774	5.49591	9.12399e-50	2.74429e-47
Esi0162_0049	conserved unknown protein	-32.2054	35.6213	2.28521e-49	6.74844e-47
Esi0003_0222	MutS protein homolog 6	-16.2257	4.35543	5.40741e-49	1.56834e-46
Esi0156_0057	RNA helicase	-15.4332	3.29654	1.7645e-48	5.02791e-46
Esi0137_0065	ciliary dynein heavy chain, putative	-17.2349	5.81088	2.88687e-47	8.08422e-45
Esi0086_0047	expressed unknown protein	-12.625	-1.23125	3.18111e-47	8.75723e-45
Esi0008_0025	uncharacterized protein	-17.0117	5.42738	3.68403e-47	9.97266e-45
Esi0496_0011	hypothetical protein	-17.5517	6.34721	7.33465e-47	1.95294e-44
Esi0247_0023	FirrV-1-B30 precursor	-32.2572	35.5176	8.70338e-46	2.28e-43
Esi0255_0025	Ankyrin repeat Transient receptor potential channel	-14.4971	-2.28486	8.20629e-45	2.11566e-42
Esi0476_0011	expressed unknown protein	-13.654	-1.70689	2.14308e-44	5.43875e-42
Esi0227_0022	conserved unknown protein	-12.8937	-1.3004	6.67012e-44	1.66671e-41
Esi0088_0014	DEAD box helicase	-15.8332	3.60944	9.42595e-44	2.31964e-41
Esi0256_0036	CAB/ELIP/HLIP superfamily of protein	-13.901	-1.83424	2.3666e-43	5.73705e-41
Esi0018_0015	conserved unknown protein	-16.0769	3.896	2.85652e-43	6.82289e-41
Esi0120_0005	Mannose-6-phosphate isomerase	-13.0027	-1.34365	3.61219e-43	8.50277e-41
Esi0172_0013	conserved unknown protein	-12.7228	-1.21333	5.12941e-43	1.19017e-40
Esi0430_0005	conserved unknown protein	-13.2628	-1.45462	2.37573e-42	5.43474e-40
Esi0221_0021	conserved unknown protein	-16.5195	4.4117	3.57061e-42	8.05469e-40
Esi0007_0029	putative; katanin like protein	-16.6358	4.56438	8.73099e-42	1.94259e-39
Esi0029_0052	probable extracellular nuclease	-13.227	-1.42715	1.12653e-41	2.47258e-39
Esi0004_0071	nischarin/ IRAS/ imidazoline receptor	-14.5142	2.24733	1.2668e-41	2.74339e-39
Esi0000_0612	conserved unknown protein	-12.5744	-1.13689	1.52743e-41	3.26427e-39
Esi0278_0013	Light harvesting complex protein	-12.8214	-1.23132	3.56845e-41	7.52711e-39
Esi0101_0018	Tubular mastigoneme-related protein	-16.7802	4.72043	1.41846e-40	2.95367e-38
Esi0149_0013	putative serine rich protein	-13.3589	-1.45793	7.72706e-40	1.58864e-37
Esi0020_0055	rap2 interacting protein x isoform 3	-15.0295	2.60697	8.62132e-40	1.72873e-37
Esi0010_0218	conserved unknown protein	-17.3468	5.58716	1.04006e-39	2.06008e-37
Esi0058_0006	conserved unknown protein	-16.5559	4.33894	1.16719e-39	2.28404e-37
Esi0126_0039	Light harvesting complex protein	-14.2362	-1.9569	1.58176e-39	3.05844e-37
Esi0123_0003	Hypothetical leucine rich repeat protein	-32.3684	35.2952	3.14537e-39	6.01024e-37
Esi0045_0059	conserved unknown protein	-15.0241	-2.56343	5.34721e-39	1.00988e-36
Esi0148_0015	riboflavin biosynthesis protein	-15.6227	-3.12548	1.03792e-38	1.93768e-36
Esi0021_0062	conserved unknown protein	-13.8677	-1.70628	1.6635e-38	3.0703e-36
Esi0361_0004	RecName: Full=Mucin-1; Short=MUC-1; AltName: Full=Polymorphic epithelial mucin; Short=PEM; AltName: Full=PEMT; AltName: Full=Episialin; AltName: Full=Tumor-associated mucin; AltName: Full=Carcinoma-as	-12.9045	-1.21495	3.33508e-38	6.08633e-36
Esi0014_0150	SH2 domain containing protein	-13.4512	-1.46857	3.63115e-38	6.55301e-36
Esi0095_0071	conserved unknown protein	-16.6486	-4.36139	4.97474e-38	8.87909e-36
Esi0181_0047	conserved unknown protein	-14.1756	1.89971	6.11916e-38	1.0803e-35
Esi0129_0008	conserved unknown protein	-14.3667	-2.00651	8.63766e-38	1.50853e-35
Esi0048_0104	conserved unknown protein	-15.2369	-2.68896	1.49651e-37	2.58578e-35
Esi0104_0061	conserved unknown protein	-17.7025	6.04575	1.71235e-37	2.92758e-35
Esi0115_0051	conserved unknown protein	-14.568	-2.143	2.287e-37	3.86932e-35
Esi0051_0113	UDP-glucose 6-dehydrogenase	-15.7665	-3.20681	3.10965e-37	5.2069e-35
Esi0110_0002	conserved unknown protein	-15.5339	-2.97613	3.41258e-37	5.65583e-35
Esi0166_0045	solanesyl diphosphate synthase-like protein	-12.9252	-1.20994	4.12284e-37	6.76396e-35
Esi0203_0016	early-responsive to dehydration protein-related	-15.9337	3.40845	2.10005e-36	3.41091e-34
Esi0596_0002	hypothetical protein	-32.4341	35.164	1.17549e-35	1.89033e-33
Esi0174_0067	conserved unknown protein	-13.6921	-1.54181	1.31441e-35	2.093e-33
Esi0082_0088	conserved unknown protein	-13.4805	-1.42448	1.96676e-35	3.10137e-33
Esi0232_0002	Similar to mitochondrial import receptor Tom70	-14.964	-2.38577	3.05712e-35	4.7744e-33
Esi0119_0028	eukaryotic peptide chain release factor 1	-13.4237	-1.39664	3.08936e-35	4.77881e-33
Esi0295_0041	conserved unknown protein	-17.0215	4.76389	4.01255e-35	6.14829e-33
Esi0039_0036	expressed unknown protein	-16.3558	3.82027	5.27427e-35	8.00605e-33
Esi0489_0024	conserved unknown protein	-15.2132	2.60541	5.37956e-35	8.09026e-33
Esi0049_0120	polymorphic Outer membrane protein G/I family	-16.8753	4.5302	6.22887e-35	9.28159e-33
Esi0070_0071	conserved unknown protein	-17.2076	5.03555	8.63641e-35	1.27521e-32
Esi0070_0029	expressed unknown protein	-13.8854	-1.62935	9.80709e-35	1.43502e-32
Esi0002_0338	polymorphic outer membrane protein	-16.5165	-3.98175	2.18959e-34	3.1753e-32
Esi0133_0068	conserved unknown protein	-14.0019	-1.67756	2.4953e-34	3.5866e-32
Esi0123_0002	Light harvesting complex protein	-15.4365	2.76389	3.09959e-34	4.4161e-32
Esi0091_0098	Acetyl-CoA acetyltransferase	-17.2179	5.01494	3.21811e-34	4.5451e-32
Esi0008_0079	ankyrin repeat protein	-17.2231	5.00452	6.2097e-34	8.62033e-32
Esi0323_0042	conserved unknown protein	-16.0274	3.39584	9.29488e-34	1.27938e-31
Esi0067_0034	Tha4/Hcf106 protein	-16.086	3.46484	1.04023e-33	1.41978e-31
Esi0011_0084	Mitochondrial Processing Peptidase beta subunit.	-14.197	1.79802	1.50732e-33	2.04016e-31
Esi0148_0011	cyclin A-like protein	-32.519	34.9941	1.54074e-33	2.05121e-31
Esi0026_0154	hypothetical protein	-32.519	34.9941	1.54074e-33	2.05121e-31
Esi0023_0119	hypothetical protein	-17.4627	5.35543	2.36011e-33	3.1165e-31
Esi0004_0149	conserved unknown protein	-15.6263	2.91035	4.40736e-33	5.77293e-31
Esi0020_0178	conserved unknown protein	-18.312	6.82674	5.5536e-33	7.21613e-31
Esi0071_0038	Hypothetical leucine rich repeat protein	-14.0385	-1.67337	5.96941e-33	7.69486e-31
Esi0084_0023	expressed unknown protein	-15.5566	2.82761	7.48384e-33	9.57107e-31
Esi0013_0147	expressed unknown protein	-16.6726	4.10545	9.86975e-33	1.25238e-30
Esi0309_0028	beta-hydroxyacyl-ACP dehydratase	-18.3179	6.81486	1.09251e-32	1.35455e-30
Esi0021_0015	conserved unknown protein	-18.3179	6.81486	1.09251e-32	1.35455e-30
Esi0123_0070	hypothetical protein	-18.3179	6.81486	1.09251e-32	1.35455e-30
Esi0132_0038	UDP-glucose 4-epimerase	-13.7844	-1.51904	1.10734e-32	1.36253e-30
Esi0170_0034	conserved unknown protein	-15.8429	3.12096	1.57473e-32	1.90872e-30
Esi0115_0034	conserved unknown protein	-15.9289	-3.15711	1.82402e-32	2.1945e-30
Esi0161_0037	hypothetical protein	-16.7497	-4.15928	2.0746e-32	2.47762e-30
Esi0042_0024	conserved unknown protein	-17.4849	5.31104	3.34054e-32	3.96037e-30
Esi0067_0020	expressed unknown protein	-17.0078	-4.47324	6.13923e-32	7.22561e-30
Esi0134_0067	Rrp43 is a component of the exosome 3'->5' exoribonuclease complex, a complex that degrades mRNAs.	-16.6874	4.07591	6.59168e-32	7.7023e-30
Esi0010_0104	hypothetical protein	-18.336	6.77864	8.31039e-32	9.64124e-30
Esi0202_0054	conserved unknown protein	-32.5126	35.0069	8.62817e-32	9.93891e-30
Esi0053_0049	conserved unknown protein	-15.2414	-2.4607	1.23103e-31	1.40806e-29
Esi0078_0043	conserved unknown protein	-16.6924	4.06592	1.24034e-31	1.40878e-29
Esi0063_0062	conserved unknown protein	-32.5656	34.901	1.97215e-31	2.22442e-29
Esi0104_0086	expressed unknown protein	-17.8179	5.81486	2.22206e-31	2.47196e-29
Esi0359_0019	expressed unknown protein	-17.8179	5.81486	2.22206e-31	2.47196e-29
Esi0070_0129	conserved unknown protein	-16.9411	4.3985	2.71786e-31	3.00296e-29
Esi0022_0092	conserved unknown protein	-32.5725	34.8872	3.9443e-31	4.32861e-29
Esi0048_0061	conserved unknown protein	-14.4802	-1.87949	4.75702e-31	5.18547e-29
Esi0003_0234	dynein heavy chain	-15.6198	2.81027	5.11205e-31	5.53533e-29
Esi0098_0008	conserved unknown protein	-13.1384	-1.18588	5.50228e-31	5.91842e-29
Esi0000_0068	TPR repeat-containing protein	-16.7076	4.03555	8.24282e-31	8.80789e-29
Esi0043_0114	expressed unknown protein	-15.3777	-2.56343	9.81988e-31	1.04245e-28
Esi0116_0013	expressed unknown protein	-12.8533	-1.0662	1.15481e-30	1.21795e-28
Esi0523_0003	conserved unknown protein	-17.836	5.77864	1.6487e-30	1.72763e-28
Esi0009_0013	ankyrin 2,3/unc44	-18.3737	6.70335	4.7894e-30	4.9865e-28
Esi0135_0010	Mannitol dehydrogenase rossman domain family	-13.3648	-1.25064	6.33902e-30	6.51635e-28
Esi0013_0071	similar to ubiquitin and ribosomal protein S27a precursor	-13.3648	-1.25064	6.33902e-30	6.51635e-28
Esi0193_0059	conserved unknown protein	-15.7538	2.896	6.91142e-30	7.06008e-28
Esi0020_0162	expressed unknown protein	-14.3585	-1.7717	8.27539e-30	8.40055e-28
Esi0085_0076	conserved unknown protein	-13.6986	-1.40906	9.16603e-30	9.24687e-28
Esi0049_0100	Chain A, Crystal Structure Of The Brct Repeat Region From The Mediator Of Dna Damage Checkpoint Protein 1, Mdc1 pdb|2ADO|B Chain B, Crystal Structure Of The Brct Repeat Region From The Mediator Of Dna	-16.3032	3.44349	1.13793e-29	1.14088e-27
Esi0023_0031	Protein kinase domain containing protein	-18.3867	6.67736	1.84766e-29	1.84109e-27
Esi0146_0056	conserved unknown protein	-16.7336	3.98346	1.91942e-29	1.90093e-27
Esi0138_0060	expressed unknown protein	-16.4577	3.61648	2.28626e-29	2.25052e-27
Esi0185_0012	similar to neural precursor cell expressed, developmentally down-regulated 4-like	-14.1069	-1.6072	2.34866e-29	2.29801e-27
Esi0148_0038	fructose-2,6-bisphosphatase	-32.6153	34.8014	2.52435e-29	2.44051e-27
Esi0097_0054	hypothetical protein	-32.6153	34.8014	2.52435e-29	2.44051e-27
Esi0503_0001	conserved unknown protein	-13.9094	-1.50013	2.62484e-29	2.52264e-27
Esi0162_0027	hypothetical protein	-17.0684	-4.35193	4.24044e-29	4.02767e-27
Esi0175_0008	conserved unknown protein	-16.3781	-3.50159	4.2189e-29	4.02767e-27
Esi0065_0097	expressed unknown protein	-13.8348	-1.4556	7.01606e-29	6.62528e-27
Esi0131_0034	conserved unknown protein	-15.743	2.79485	2.5491e-28	2.39321e-26
Esi0013_0070	Kynurenine/Oxoglutarate Transaminase	-14.9994	-2.15001	2.58224e-28	2.41039e-26
Esi0051_0069	hypothetical protein	-17.336	4.77864	2.99543e-28	2.7801e-26
Esi0063_0045	Chlorophyll synthase, putative chloroplast precursor	-16.7606	3.92942	4.41786e-28	4.05606e-26
Esi0056_0064	conserved unknown protein	-17.1569	4.49293	4.42016e-28	4.05606e-26
Esi0045_0066	Flotillin	-32.6609	34.7103	8.07794e-28	7.37089e-26
Esi0008_0229	Flavoprotein Monooxygenase	-15.9245	2.95777	8.60842e-28	7.81106e-26
Esi0121_0030	amino acid adenylation domain protein	-17.0195	4.24177	2.10674e-27	1.90099e-25
Esi0104_0080	Flavoprotein Monooxygenase	-14.1678	-1.58237	2.28778e-27	2.05293e-25
Esi0231_0017	Cellulose synthase (UDP-forming), family GT2	-13.0402	-1.07292	2.30799e-27	2.0597e-25
Esi0188_0028	glycosyl transferase, group 1	-17.9066	5.63747	2.51775e-27	2.2346e-25
Esi0172_0034	conserved unknown protein	-16.0863	3.10316	3.32942e-27	2.93894e-25
Esi0168_0073	conserved unknown protein	-17.3609	4.72889	4.03988e-27	3.52773e-25
Esi0055_0028	conserved unknown protein	-14.3125	-1.66068	4.26447e-27	3.70393e-25
Esi0224_0011	expressed unknown protein	-16.8966	4.04284	4.79059e-27	4.11686e-25
Esi0008_0074	separin	-17.5942	5.0924	4.78943e-27	4.11686e-25
Esi0005_0080	expressed unknown protein	-14.9993	-2.09743	4.98561e-27	4.26191e-25
Esi0031_0081	conserved unknown protein	-13.7357	-1.35149	5.89227e-27	5.01059e-25
Esi0158_0030	cathepsin B-like proteinase	-13.9206	-1.43774	6.82405e-27	5.77272e-25
Esi0038_0121	hypothetical protein	-13.2208	-1.12839	7.2806e-27	6.12702e-25
Esi0433_0010	expressed unknown protein	-18.4482	6.55421	7.96907e-27	6.63762e-25
Esi0016_0150	tetratricopeptide repeat domain protein	-18.4482	6.55421	7.96907e-27	6.63762e-25
Esi0301_0023	conserved unknown protein	-17.6008	5.07922	9.23693e-27	7.6544e-25
Esi0008_0095	conserved unknown protein	-17.0375	4.20585	1.42001e-26	1.17075e-24
Esi0063_0088	conserved unknown protein	-15.281	2.31795	1.67777e-26	1.37628e-24
Esi0151_0040	hypothetical protein	-32.7012	34.6297	2.58494e-26	2.10978e-24
Esi0052_0032	vacuolar protein sorting-associated protein, putative	-13.3846	-1.18594	2.62688e-26	2.13329e-24
Esi0115_0088	Heat Shock transcription factor	-16.3681	-3.30787	3.14721e-26	2.54313e-24
Esi0000_0263	putative adhesion lipoprotein	-16.7759	-3.76697	3.16332e-26	2.54349e-24
Esi0080_0098	conserved unknown protein	-16.1049	3.06592	3.33299e-26	2.66672e-24
Esi0304_0020	Sodium/hydrogen exchanger family protein	-15.3399	2.35188	4.13344e-26	3.29095e-24
Esi0027_0087	Hydroxymethylglutaryl-CoA reductase (NADPH)	-16.2443	-3.17009	4.35027e-26	3.44669e-24
Esi0128_0072	conserved unknown protein	-15.748	-2.6529	5.20756e-26	4.10588e-24
Esi0157_0063	hypothetical protein	-17.3867	4.67736	5.41567e-26	4.24934e-24
Esi0017_0209	conserved unknown protein	-18.5234	6.40379	7.4317e-26	5.77539e-24
Esi0142_0009	conserved unknown protein	-18.5234	6.40379	7.4317e-26	5.77539e-24
Esi0359_0018	ATP-binding Cassette (ABC) Superfamily	-14.9421	-2.00926	8.66722e-26	6.70348e-24
Esi0455_0017	conserved unknown protein	-15.7526	-2.64374	9.0399e-26	6.95858e-24
Esi0053_0007	conserved unknown protein	-15.7507	2.66153	1.32596e-25	1.01586e-23
Esi0037_0079	hypothetical protein	-18.5395	6.37173	2.90806e-25	2.2175e-23
Esi0165_0061	Actin-related protein 2/3 complex subunit ARPC1B or p41-Arc (Arp2/3 complex 41 kDa subunit)	-16.4627	3.35543	3.46478e-25	2.61744e-23
Esi0233_0002	DEAD box helicase	-16.4627	3.35543	3.46478e-25	2.61744e-23
Esi0041_0130	conserved unknown protein	-17.6416	4.99754	4.71906e-25	3.54847e-23
Esi0032_0072	Hippocampus abundant transcript 1 protein (Putative tetracycline transporter-like protein)	-18.0812	-5.49632	5.75149e-25	4.30487e-23
Esi0271_0046	Similar to calmodulin	-13.4592	-1.17751	6.13979e-25	4.57442e-23
Esi0066_0108	dynein heavy chain	-17.4134	4.62392	7.21304e-25	5.34951e-23
Esi0231_0020	Cellulose synthase (UDP-forming), family GT2	-13.1676	-1.06483	8.69232e-25	6.41731e-23
Esi0006_0124	NAD(P)H-Nitrate reductase	-18.5078	6.43516	8.82918e-25	6.48885e-23
Esi0036_0141	hypothetical protein	-16.4024	-3.23916	1.1449e-24	8.33875e-23
Esi0200_0026	expressed unknown protein	-15.701	-2.54064	1.16051e-24	8.37732e-23
Esi0462_0004	expressed unknown protein	-15.701	-2.54064	1.16051e-24	8.37732e-23
Esi0014_0170	hypothetical protein	-15.3526	-2.2383	1.29679e-24	9.31966e-23
Esi0002_0303	conserved unknown protein	-16.9509	3.93413	1.35959e-24	9.72794e-23
Esi0250_0031	conserved unknown protein	-16.9572	3.92153	2.53959e-24	1.80912e-22
Esi0119_0097	Abhydrolase domain-containing protein, putative	-15.1886	-2.1115	2.71624e-24	1.92651e-22
Esi0302_0022	Clathrin heavy chain	-15.5012	2.3594	2.94973e-24	2.08302e-22
Esi0269_0012	hypothetical protein	-14.3856	-1.5997	3.10512e-24	2.18326e-22
Esi0000_0035	c-myb-like transcription factor	-15.9003	2.73119	3.47473e-24	2.43261e-22
Esi0398_0020	expressed unknown protein	-15.3607	-2.22218	3.5829e-24	2.49758e-22
Esi0003_0286	conserved unknown protein	-13.4352	-1.14801	4.29447e-24	2.9808e-22
Esi0059_0058	Alkaline phytoceramidase	-13.6715	-1.23727	4.74251e-24	3.27778e-22
Esi0023_0008	conserved unknown protein	-16.745	3.62089	4.94811e-24	3.40539e-22
Esi0526_0002	expressed unknown protein	-17.1849	-4.11895	5.00601e-24	3.4307e-22
Esi0472_0003	conserved unknown protein	-17.3468	-4.32123	6.44969e-24	4.40151e-22
Esi0027_0155	Aurora-like Serine/threonine protein kinase	-32.7708	34.4905	6.61744e-24	4.49709e-22
Esi0047_0054	3-isopropylmalate dehydrogenase	-13.7978	1.30287	7.82982e-24	5.29883e-22
Esi0254_0026	EsV-1-199	-16.9341	-3.7905	7.95292e-24	5.3598e-22
Esi0049_0078	Hypothetical leucine rich repeat protein	-13.5078	-1.1602	1.20516e-23	8.0885e-22
Esi0090_0028	40S ribosomal protein S25	-14.5755	-1.68896	1.41083e-23	9.42994e-22
Esi0100_0031	conserved unknown protein	-13.5881	-1.19486	1.43282e-23	9.53767e-22
Esi0379_0011	conserved unknown protein	-15.4722	-2.29543	2.30142e-23	1.5257e-21
Esi0020_0081	Ankyrin Repeat Transient Receptor Potential Channel	-15.4877	2.30039	2.44748e-23	1.61594e-21
Esi0395_0016	putative nosD copper-binding protein	-14.1928	-1.45921	3.34127e-23	2.19712e-21
Esi0127_0020	expressed unknown protein	-18.5986	6.25355	3.4328e-23	2.24821e-21
Esi0300_0009	putative ATP-dependent proteinase, possible LON protease	-14.5727	-1.66073	6.95343e-23	4.5175e-21
Esi0314_0011	similar to neurobeachin like 1	-14.9668	1.90242	8.36817e-23	5.41497e-21
Esi0215_0008	conserved unknown protein	-17.7076	4.86562	8.75824e-23	5.6449e-21
Esi0015_0142	Similar to two-pore calcium channel [Arabidopsis thaliana]. Fragment	-16.3737	3.08864	8.89488e-23	5.7103e-21
Esi0035_0049	40S ribosomal protein S17	-14.6156	-1.67733	9.48699e-23	6.06644e-21
Esi0035_0144	phosphoenolpyruvate carboxykinase (ATP)	-16.2037	-2.91136	9.65958e-23	6.15258e-21
Esi0246_0037	conserved unknown protein	-15.56	2.33063	1.00082e-22	6.34974e-21
Esi0020_0133	geranyl-diphosphate synthase	-16.7759	3.55896	1.04413e-22	6.59873e-21
Esi0379_0004	Hypothetical leucine rich repeat protein	-16.3127	3.01148	1.25174e-22	7.88012e-21
Esi0195_0004	expressed unknown protein	-14.5644	-1.64405	1.44888e-22	9.08598e-21
Esi0241_0027	conserved unknown protein	-13.3452	-1.07151	1.51149e-22	9.44215e-21
Esi0166_0051	GPI mannosyltransferase, family GT76	-16.6002	3.33138	1.55206e-22	9.65845e-21
Esi0448_0005	expressed unknown protein	-18.0395	5.37173	1.96417e-22	1.21763e-20
Esi0009_0148	ankyrin repeat protein	-32.818	34.3962	2.11758e-22	1.30775e-20
Esi0193_0014	conserved unknown protein	-15.5817	-2.32032	2.42655e-22	1.49288e-20
Esi0098_0047	hypothetical protein	-18.6255	6.19978	2.64698e-22	1.62235e-20
Esi0198_0028	hypothetical protein	-14.6933	-1.70124	3.66326e-22	2.23679e-20
Esi0189_0068	Formin-like 1	-17.833	-4.82282	3.69233e-22	2.2461e-20
Esi0081_0031	alpha/beta hydrolase domain-containing protein	-32.8278	34.3765	4.23516e-22	2.55716e-20
Esi0009_0080	vanadium-dependent bromoperoxidase	-32.8278	34.3765	4.23516e-22	2.55716e-20
Esi0055_0099	acyltransferase	-17.4924	4.46585	4.52365e-22	2.72123e-20
Esi0514_0005	hypothetical protein	-16.3908	3.05443	5.0681e-22	3.0375e-20
Esi0179_0023	conserved unknown protein	-17.731	4.81883	6.16725e-22	3.68266e-20
Esi0169_0045	conserved unknown protein	-16.9066	3.63747	6.81402e-22	4.05397e-20
Esi0223_0017	acyl-CoA dehydrogenase	-15.7127	2.41057	9.73303e-22	5.76948e-20
Esi0009_0047	conserved unknown protein	-17.7389	4.80289	1.181e-21	6.9752e-20
Esi0118_0025	EsV-1-7	-14.8423	-1.75703	1.26994e-21	7.47333e-20
Esi0063_0042	enoyl-Coenzyme A hydratase/3-hydroxyacyl Coenzyme A dehydrogenase	-16.47	-3.104	1.39952e-21	8.14732e-20
Esi0084_0037	conserved unknown protein	-14.5456	-1.58369	1.3974e-21	8.14732e-20
Esi0120_0020	Rieske (2Fe-2S) domain-containing protein	-32.827	-34.3782	1.69407e-21	9.79182e-20
Esi0083_0033	hypothetical protein	-32.8478	34.3365	1.69407e-21	9.79182e-20
Esi0010_0115	conserved unknown protein	-14.957	-1.83631	1.99885e-21	1.15125e-19
Esi0080_0069	Cobalamin synthesis protein/P47K	-18.6534	6.14393	2.03817e-21	1.16563e-19
Esi0221_0020	conserved unknown protein	-18.6534	6.14393	2.03817e-21	1.16563e-19
Esi0048_0064	conserved unknown protein	-15.5547	2.25248	2.21398e-21	1.26173e-19
Esi0394_0008	conserved unknown protein	-17.747	4.78677	2.26048e-21	1.28373e-19
Esi0241_0001	NADH-dependent fumarate reductase	-14.7852	-1.70859	3.30511e-21	1.86394e-19
Esi0018_0194	tyrosinase-like protein 2	-13.9673	-1.28571	3.698e-21	2.0783e-19
Esi0017_0130	Ankyrin	-18.6629	6.12482	4.02341e-21	2.23795e-19
Esi0012_0136	lipase, class 3	-18.6629	6.12482	4.02341e-21	2.23795e-19
Esi0189_0015	SET and MYND domain containing 1b	-18.6629	6.12482	4.02341e-21	2.23795e-19
Esi0111_0065	expressed unknown protein	-17.7551	4.77047	4.32455e-21	2.39725e-19
Esi0445_0006	calmodulin-like myosin-light chain	-18.0812	5.28832	5.2953e-21	2.91547e-19
Esi0045_0024	expressed unknown protein	-18.0812	5.28832	5.2953e-21	2.91547e-19
Esi0217_0039	conserved unknown protein	-18.1255	5.19978	5.36178e-21	2.9421e-19
Esi0180_0051	plastidic ATP/ADP transporter	-14.5734	-1.59294	5.39256e-21	2.94902e-19
Esi0136_0001	hydroxyacylglutathione hydrolase, putative	-17.1358	-3.77238	7.09532e-21	3.85425e-19
Esi0349_0004	enolase	-17.3391	4.12866	7.09532e-21	3.85425e-19
Esi0002_0294	conserved unknown protein	-18.6726	6.10545	7.94093e-21	4.25666e-19
Esi0120_0026	conserved unknown protein	-18.6726	6.10545	7.94093e-21	4.25666e-19
Esi0189_0008	conserved unknown protein	-18.6726	6.10545	7.94093e-21	4.25666e-19
Esi0030_0187	hypothetical protein	-18.6726	6.10545	7.94093e-21	4.25666e-19
Esi0064_0055	conserved unknown protein	-15.6965	2.3418	8.25257e-21	4.40915e-19
Esi0038_0129	carboxylase	-16.1812	2.74844	8.42667e-21	4.48741e-19
Esi0061_0077	conserved unknown protein	-13.639	-1.13659	8.77841e-21	4.65944e-19
Esi0063_0068	Cytochrome P450	-15.1872	-1.93937	9.09437e-21	4.81143e-19
Esi0086_0090	conserved unknown protein	-18.1629	-5.33282	1.04589e-20	5.49751e-19
Esi0137_0084	3-Phosphoshikimate 1-Carboxyvinyltransferase	-18.1346	5.1814	1.04589e-20	5.49751e-19
Esi0064_0006	conserved unknown protein	-32.879	34.2742	1.35525e-20	7.07782e-19
Esi0032_0048	expressed unknown protein	-15.1912	-1.93142	1.4515e-20	7.55616e-19
Esi0100_0067	conserved unknown protein	-18.6824	6.08582	1.56701e-20	8.13144e-19
Esi0206_0060	conserved unknown protein	-16.2511	-2.81672	1.59972e-20	8.27474e-19
Esi0009_0076	expressed unknown protein	-15.7203	-2.30968	2.00441e-20	1.03351e-18
Esi0274_0035	40S ribosomal protein S23	-15.9849	-2.51904	2.57447e-20	1.32325e-18
Esi0187_0023	expressed unknown protein	-32.8707	-34.2907	2.71051e-20	1.37575e-18
Esi0104_0008	conserved unknown protein	-32.8897	34.2528	2.71051e-20	1.37575e-18
Esi0226_0008	hypothetical protein	-32.8897	34.2528	2.71051e-20	1.37575e-18
Esi0050_0008	Sporulation-specific protein 11 homologue	-32.8897	34.2528	2.71051e-20	1.37575e-18
Esi0526_0006	Ammonium transporter	-16.1422	2.67044	3.12504e-20	1.58121e-18
Esi0004_0294	GBP2, guanylate-binding protein	-14.0166	1.28524	3.58115e-20	1.80637e-18
Esi0279_0030	small heat shock protein; heat shock protein 20	-14.2586	-1.37618	4.23858e-20	2.13136e-18
Esi0077_0094	Ankyrin	-14.8216	-1.67554	4.79884e-20	2.40564e-18
Esi0063_0009	conserved unknown protein	-16.9554	3.53985	4.85567e-20	2.42664e-18
Esi0131_0032	conserved unknown protein	-17.2076	3.86562	5.0749e-20	2.52842e-18
Esi0010_0020	conserved unknown protein	-16.6702	3.19145	5.77524e-20	2.86854e-18
Esi0110_0039	conserved unknown protein	-15.6974	-2.26387	5.9956e-20	2.9599e-18
Esi0034_0151	similar to Uncharacterized protein conserved in bacteria with a cystatin-like fold	-15.6974	-2.26387	5.9956e-20	2.9599e-18
Esi0107_0043	conserved unknown protein	-14.2611	-1.37111	6.15677e-20	3.03025e-18
Esi0000_0114	expressed unknown protein	-16.7593	3.28832	6.91985e-20	3.39553e-18
Esi0339_0032	conserved unknown protein	-15.0634	-1.81588	9.61435e-20	4.7035e-18
Esi0007_0100	protein phosphatase 5, catalytic subunit variant	-15.2759	-1.93689	1.05872e-19	5.1484e-18
Esi0031_0111	K+ transporter, Kef-type	-32.8936	-34.2449	1.0842e-19	5.2566e-18
Esi0029_0044	expressed unknown protein	-15.1663	1.88862	1.17765e-19	5.69267e-18
Esi0060_0093	hypothetical protein	-15.3039	-1.94173	1.75474e-19	8.45714e-18
Esi0127_0062	expressed unknown protein	-16.3949	2.84709	2.07037e-19	9.94878e-18
Esi0090_0074	conserved unknown protein	-32.9227	34.1867	2.1684e-19	1.0298e-17
Esi0167_0054	conserved unknown protein	-32.9227	34.1867	2.1684e-19	1.0298e-17
Esi0024_0179	expressed unknown protein	-32.9227	34.1867	2.1684e-19	1.0298e-17
Esi0188_0054	hypothetical protein	-32.9227	34.1867	2.1684e-19	1.0298e-17
Esi0055_0062	dhm exonuclease	-16.6074	3.06592	2.67096e-19	1.26478e-17
Esi0166_0035	conserved unknown protein	-13.4033	-1.00256	3.01738e-19	1.42053e-17
Esi0006_0028	conserved unknown protein	-17.231	3.81883	3.25915e-19	1.52992e-17
Esi0130_0029	conserved unknown protein	-16.7802	3.2465	4.08537e-19	1.91224e-17
Esi0034_0038	conserved unknown protein	-32.9341	34.164	4.33681e-19	2.01829e-17
Esi0185_0046	expressed unknown protein	-32.9341	34.164	4.33681e-19	2.01829e-17
Esi0134_0004	conserved unknown protein	-17.5812	4.28832	5.07754e-19	2.35627e-17
Esi0053_0040	conserved unknown protein	-15.8943	-2.36034	5.39297e-19	2.49552e-17
Esi0053_0004	conserved unknown protein	-18.2231	-5.21253	5.72171e-19	2.63263e-17
Esi0017_0128	GE20757	-18.2231	-5.21253	5.72171e-19	2.63263e-17
Esi0223_0019	monocarboxylate permease, putative	-15.2696	1.92771	5.87671e-19	2.69632e-17
Esi0016_0144	hypothetical protein	-15.9254	2.42998	5.90351e-19	2.70098e-17
Esi0048_0125	expressed unknown protein	-14.2541	-1.33666	6.02425e-19	2.74848e-17
Esi0146_0058	expressed unknown protein	-14.8121	-1.61565	7.46165e-19	3.39474e-17
Esi0071_0036	conserved unknown protein	-14.8288	-1.62154	8.34147e-19	3.78442e-17
Esi0070_0059	hypothetical protein	-32.9294	-34.1734	8.67362e-19	3.89163e-17
Esi0145_0028	hypothetical protein	-16.4765	2.88306	8.67026e-19	3.89163e-17
Esi0191_0051	expressed unknown protein	-32.9456	34.1409	8.67362e-19	3.89163e-17
Esi0133_0022	PAP fibrillin	-32.9456	34.1409	8.67362e-19	3.89163e-17
Esi0003_0313	hypothetical protein	-16.885	3.34078	8.74283e-19	3.91187e-17
Esi0134_0020	conserved unknown protein	-16.7044	3.12307	1.07692e-18	4.8053e-17
Esi0120_0064	Ankyrin	-18.2336	-5.19146	1.11342e-18	4.94105e-17
Esi0002_0053	hypothetical protein	-18.2025	5.04575	1.11342e-18	4.94105e-17
Esi0163_0008	expressed unknown protein	-16.4138	2.80929	1.11797e-18	4.94768e-17
Esi0010_0201	conserved unknown protein	-16.5497	2.95045	1.15681e-18	5.10568e-17
Esi0180_0012	conserved unknown protein	-13.8618	-1.15048	1.35424e-18	5.96084e-17
Esi0020_0006	expressed unknown protein	-16.2984	2.6789	1.72297e-18	7.56337e-17
Esi0077_0039	Peptidase S8 and S53, subtilisin, kexin, sedolisin	-18.7551	5.94039	1.81604e-18	7.95043e-17
Esi0094_0075	putative multispanning membrane protein	-14.8872	-1.62577	2.6842e-18	1.17196e-16
Esi0915_0001	conserved unknown protein	-15.3912	-1.95745	3.15246e-18	1.36904e-16
Esi0595_0002	conserved unknown protein	-17.6074	4.23585	3.40182e-18	1.4734e-16
Esi0196_0039	conserved unknown protein	-32.9693	34.0936	3.46945e-18	1.49869e-16
Esi0041_0081	expressed unknown protein	-17.1277	3.5805	3.67324e-18	1.58251e-16
Esi0179_0043	conserved unknown protein	-14.9772	1.68259	3.69813e-18	1.58902e-16
Esi0000_0124	conserved unknown protein	-16.1584	-2.55717	4.17815e-18	1.79054e-16
Esi0000_0109	conserved unknown protein	-15.0782	-1.73706	4.75334e-18	2.03168e-16
Esi0167_0081	Cytosolic 5\'-nucleotidase III-like protein A (cN-III-like protein A)	-17.8515	4.57782	5.24347e-18	2.23529e-16
Esi0115_0069	Soluble NSF Attachment Protein (SNAP) Receptor (SNARE)	-14.7121	1.53071	5.69642e-18	2.42202e-16
Esi0194_0048	similar to ankyrin 2,3/unc44	-15.5585	-2.0459	5.95024e-18	2.52334e-16
Esi0061_0046	conserved unknown protein	-16.7257	3.08042	6.15627e-18	2.60391e-16
Esi0088_0093	conserved unknown protein	-32.9814	34.0694	6.93889e-18	2.91218e-16
Esi0333_0031	expressed unknown protein	-32.9814	34.0694	6.93889e-18	2.91218e-16
Esi0228_0031	vacuolar protein sorting vps16	-32.9814	34.0694	6.93889e-18	2.91218e-16
Esi0052_0030	hypothetical protein	-17.4289	3.94911	7.03449e-18	2.94248e-16
Esi0003_0315	flagellar associated protein	-18.7773	5.896	7.04731e-18	2.94248e-16
Esi0287_0011	conserved unknown protein	-17.2717	3.7373	7.11655e-18	2.95619e-16
Esi0071_0025	S/T kinase 16	-17.2717	3.7373	7.11655e-18	2.95619e-16
Esi0000_0423	conserved unknown protein	-17.9306	-4.62756	7.15743e-18	2.95804e-16
Esi0040_0078	Light harvesting complex protein	-17.9306	-4.62756	7.15743e-18	2.95804e-16
Esi0002_0272	beta-1,3-n-acetylglucosaminyltransferase, putative	-15.9518	2.37712	7.8041e-18	3.20897e-16
Esi0008_0042	possible ABC-like PK	-18.2662	-5.12637	8.18573e-18	3.35739e-16
Esi0023_0134	oligopeptidase A	-16.2693	-2.62426	8.92102e-18	3.64975e-16
Esi0103_0037	Mx2, Mx-like dynamin-related GTPase	-15.6793	-2.12506	9.71873e-18	3.96612e-16
Esi0000_0011	Sphingosine kinase	-17.4376	3.93162	1.31111e-17	5.3371e-16
Esi0331_0027	Putative subunit of the Anaphase Promoting Complex	-17.2802	3.72043	1.31519e-17	5.34032e-16
Esi0084_0038	hypothetical protein	-32.98	-34.0721	1.38778e-17	5.57928e-16
Esi0309_0054	conserved unknown protein	-32.9937	34.0447	1.38778e-17	5.57928e-16
Esi0017_0149	hypothetical protein	-32.9937	34.0447	1.38778e-17	5.57928e-16
Esi0017_0119	Monooxygenase	-32.9937	34.0447	1.38778e-17	5.57928e-16
Esi0051_0092	GDP-mannose 6-dehydrogenase	-13.6019	-1.02638	1.42727e-17	5.72388e-16
Esi0029_0118	Tousled-like protein kinase	-15.7167	-2.13642	1.57065e-17	6.28339e-16
Esi0081_0037	expressed unknown protein	-18.2443	4.96209	1.59039e-17	6.34671e-16
Esi0899_0001	conserved unknown protein	-16.8179	-3.104	1.69775e-17	6.75853e-16
Esi0286_0011	hypothetical protein	-17.8705	4.53985	1.89183e-17	7.51275e-16
Esi0159_0039	ATHMG (ARABIDOPSIS THALIANA HIGH MOBILITY GROUP); transcription factor	-14.1732	-1.2455	2.17763e-17	8.62658e-16
Esi0029_0136	Dnm1, dynamin-related GTPase involved in mitochondrial division	-17.0136	-3.29163	2.26449e-17	8.92716e-16
Esi0219_0042	hypothetical protein	-17.0136	-3.29163	2.26449e-17	8.92716e-16
Esi0197_0038	t-complex 11 (mouse) like 2, isoform CRA_a	-13.9992	-1.16441	2.33031e-17	9.16437e-16
Esi0018_0086	Tetratricopeptide TPR_2 repeat protein	-16.7389	-3.01089	2.48662e-17	9.7555e-16
Esi0155_0030	manganese stabilising protein	-15.3284	-1.83192	2.70945e-17	1.06041e-15
Esi0006_0185	mercuric reductase	-18.836	-5.98665	2.73219e-17	1.06163e-15
Esi0122_0102	conserved unknown protein	-18.8002	5.85019	2.73219e-17	1.06163e-15
Esi0155_0054	conserved unknown protein	-18.8002	5.85019	2.73219e-17	1.06163e-15
Esi0209_0051	ATP-binding cassette, sub-family D, member 4	-33.0063	34.0196	2.77556e-17	1.07591e-15
Esi0046_0033	Aminomethyltransferase	-14.4829	-1.37653	2.79007e-17	1.07896e-15
Esi0016_0176	hypothetical protein	-18.2551	4.94039	3.08862e-17	1.18875e-15
Esi0220_0030	hypothetical protein	-18.2551	4.94039	3.08862e-17	1.18875e-15
Esi0059_0033	Phosphoesterase, RecJ-like protein	-15.5543	2.0022	3.82402e-17	1.46832e-15
Esi0049_0027	hypothetical protein	-16.8391	3.12866	4.45339e-17	1.70594e-15
Esi0082_0105	hypothetical protein	-15.1186	-1.70545	4.57215e-17	1.74731e-15
Esi0112_0009	expressed unknown protein	-15.2622	1.81714	4.61332e-17	1.75891e-15
Esi0232_0005	conserved unknown protein	-33.019	33.9941	5.55112e-17	2.1115e-15
Esi0130_0031	conserved unknown protein	-14.8814	-1.55613	5.86165e-17	2.22442e-15
Esi0024_0077	Metacaspase	-16.1905	-2.49304	6.08749e-17	2.30473e-15
Esi0212_0024	conserved unknown protein	-17.0476	3.35543	6.60636e-17	2.49536e-15
Esi0024_0069	hypothetical protein	-17.6534	4.14393	7.98138e-17	3.00774e-15
Esi0206_0001	U-box domain containing protein, expressed	-16.6775	2.92575	8.30345e-17	3.11465e-15
Esi0030_0144	mannuronan C-5 epimerase C-terminal fragment	-13.6379	-1.00996	9.29121e-17	3.47714e-15
Esi0015_0081	conserved unknown protein	-16.4668	2.70335	9.54663e-17	3.56452e-15
Esi0216_0039	expressed unknown protein	-17.7773	-4.104	9.69446e-17	3.60315e-15
Esi0006_0121	conserved unknown protein	-17.9411	4.3985	9.69446e-17	3.60315e-15
Esi0243_0020	Beta-1,6-glucan active enzyme, family GH16	-15.5264	-1.96198	9.79277e-17	3.61487e-15
Esi0413_0012	conserved unknown protein	-15.1063	-1.68079	9.79076e-17	3.61487e-15
Esi0007_0067	conserved unknown protein	-16.9465	3.21793	9.94066e-17	3.66114e-15
Esi0036_0078	conserved unknown protein	-15.841	-2.1629	1.0757e-16	3.95285e-15
Esi0049_0076	hypothetical protein	-14.6504	-1.43899	1.10539e-16	4.05275e-15
Esi0069_0021	conserved unknown protein	-15.7203	2.10167	1.1137e-16	4.07405e-15
Esi0063_0102	conserved unknown protein	-16.4066	2.63747	1.14746e-16	4.18809e-15
Esi0174_0038	hypothetical protein	-17.0559	3.33894	1.19766e-16	4.36151e-15
Esi0103_0062	tRNA-methyltransferase	-16.1399	2.38632	1.27865e-16	4.64604e-15
Esi0104_0065	NB-ARC and TPR repeat-containing protein	-17.8999	4.48096	1.28985e-16	4.67627e-15
Esi0132_0081	conserved unknown protein	-17.1775	3.48096	1.38385e-16	5.0059e-15
Esi0011_0093	Breast cancer 2 like	-17.6629	4.12482	1.49665e-16	5.40189e-15
Esi0201_0025	conserved unknown protein	-15.6602	2.04143	1.73242e-16	6.23902e-15
Esi0011_0180	Light harvesting complex protein	-14.3525	-1.28792	2.02655e-16	7.26604e-15
Esi0082_0012	conserved unknown protein	-14.0706	-1.15771	2.02605e-16	7.26604e-15
Esi0091_0001	expressed unknown protein	-15.0942	-1.65654	2.06858e-16	7.4004e-15
Esi0304_0009	eukaryotic initiation factor 4G	-15.4873	1.90522	2.14145e-16	7.64429e-15
Esi0012_0174	Adenylate kinase family protein	-16.3562	2.56342	2.31438e-16	8.24346e-15
Esi0319_0013	Light harvesting complex protein	-16.0453	-2.28032	2.33107e-16	8.28472e-15
Esi0012_0017	Sept1, septin GTPase	-17.91	4.46078	2.44227e-16	8.64211e-15
Esi0023_0072	RAC, RHO family GTPase	-13.9577	-1.11755	2.52058e-16	8.89984e-15
Esi0002_0326	mono-or diacylglycerol acyltransferase type 2	-17.3239	3.63296	2.79594e-16	9.85068e-15
Esi0099_0089	conserved unknown protein	-15.6851	-2.03	2.918e-16	1.02143e-14
Esi0000_0305	expressed unknown protein	-15.6851	-2.03	2.918e-16	1.02143e-14
Esi0141_0038	hypothetical protein	-17.483	3.84086	2.91097e-16	1.02143e-14
Esi0136_0026	conserved unknown protein	-15.0722	1.64054	3.44421e-16	1.20045e-14
Esi0126_0014	SECIS binding protein 2	-17.9627	4.35543	3.55503e-16	1.23642e-14
Esi0112_0031	conserved unknown protein	-15.3767	1.84477	3.75277e-16	1.3024e-14
Esi0081_0057	Formin-like 2	-15.578	1.95489	3.97337e-16	1.37602e-14
Esi0002_0045	v-type h-atpase	-14.4354	-1.30505	4.3092e-16	1.48915e-14
Esi0157_0031	conserved unknown protein	-33.0587	33.9146	4.44089e-16	1.5314e-14
Esi0289_0008	conserved unknown protein	-15.846	2.14393	4.86162e-16	1.67293e-14
Esi0010_0114	expressed unknown protein	-17.4411	-3.6065	5.24923e-16	1.8025e-14
Esi0089_0046	hypothetical protein	-14.7339	1.44939	5.3629e-16	1.83764e-14
Esi0029_0145	hypothetical protein	-17.4924	3.822	5.39665e-16	1.84531e-14
Esi0119_0035	conserved unknown protein	-16.6272	2.79547	5.77092e-16	1.96915e-14
Esi0231_0027	Chain A, Crystal Structure Of Anopheles Gambiae SerTHR PHOSPHATASE Complexed With Zn2+	-16.1584	2.34917	6.08603e-16	2.06798e-14
Esi0037_0071	hypothetical protein	-16.7858	2.96013	6.1254e-16	2.07701e-14
Esi0071_0041	conserved unknown protein	-15.0864	-1.62448	6.55806e-16	2.21908e-14
Esi0021_0038	hypothetical protein	-18.8999	-5.85889	8.04912e-16	2.70647e-14
Esi0002_0259	conserved unknown protein	-16.7887	-2.91136	8.06509e-16	2.70647e-14
Esi0010_0004	Heat shock protein 40 like protein	-18.8609	5.72889	8.04912e-16	2.70647e-14
Esi0246_0030	conserved unknown protein	-16.4948	2.64732	8.56498e-16	2.8683e-14
Esi0093_0056	expressed unknown protein	-33.0633	-33.9054	8.88178e-16	2.94404e-14
Esi0028_0097	Possible Ca2+/calmodulin-dependent protein kinase, EF-Hand protein superfamily	-33.0633	-33.9054	8.88178e-16	2.94404e-14
Esi0082_0109	steroid-5-alpha-reductase	-33.0633	-33.9054	8.88178e-16	2.94404e-14
Esi0155_0017	conserved unknown protein	-33.0725	33.8872	8.88178e-16	2.94404e-14
Esi0158_0003	glutaminyl-tRNA synthase	-33.0725	33.8872	8.88178e-16	2.94404e-14
Esi0254_0021	conserved unknown protein	-13.9667	-1.09946	8.93323e-16	2.95506e-14
Esi0303_0001	expressed unknown protein	-17.3422	3.59644	9.43055e-16	3.10692e-14
Esi0031_0069	hypothetical protein	-17.3422	3.59644	9.43055e-16	3.10692e-14
Esi0081_0013	conserved unknown protein	-14.6295	-1.38411	1.00701e-15	3.31089e-14
Esi0025_0108	expressed unknown protein	-15.2707	-1.71645	1.0848e-15	3.55228e-14
Esi0018_0096	imidazoleglycerol-phosphate dehydratase	-16.7937	2.94436	1.08272e-15	3.55228e-14
Esi0084_0036	conserved unknown protein	-16.3315	-2.49993	1.15832e-15	3.77778e-14
Esi0115_0041	trithorax 3	-16.3765	2.52278	1.15832e-15	3.77778e-14
Esi0036_0099	hypothetical protein	-16.0561	2.2913	1.20055e-15	3.90768e-14
Esi0372_0027	transportin 1 isoform 2	-15.746	2.05033	1.22482e-15	3.97869e-14
Esi0123_0012	conserved unknown protein	-14.1705	1.17814	1.26875e-15	4.11318e-14
Esi0144_0067	conserved unknown protein	-15.9328	2.18424	1.28471e-15	4.15661e-14
Esi0055_0091	apyrase family protein	-16.6439	-2.75608	1.4016e-15	4.5258e-14
Esi0148_0061	conserved hypothetical protei	-16.231	-2.41212	1.45225e-15	4.68006e-14
Esi0000_0403	conserved unknown protein	-17.078	-3.1629	1.52358e-15	4.90021e-14
Esi0133_0040	hypothetical protein	-17.3515	3.57782	1.72924e-15	5.55065e-14
Esi0120_0076	conserved unknown protein	-33.0782	-33.8757	1.77636e-15	5.65717e-14
Esi0319_0026	conserved unknown protein	-33.0782	-33.8757	1.77636e-15	5.65717e-14
Esi0084_0063	conserved unknown protein	-33.0865	33.8591	1.77636e-15	5.65717e-14
Esi0199_0030	Hypothetical leucine rich repeat protein	-33.0865	33.8591	1.77636e-15	5.65717e-14
Esi0007_0224	fructosamine 3 kinase related protein	-17.4627	-3.56343	1.83457e-15	5.83112e-14
Esi0503_0002	Calmodulin	-14.5964	-1.35677	1.9397e-15	6.15324e-14
Esi0183_0030	SH2 domain containing protein	-15.4792	-1.84766	2.08618e-15	6.60503e-14
Esi0005_0234	ATP-binding cassette superfamily	-14.9393	-1.52161	2.51418e-15	7.9446e-14
Esi0021_0156	conserved unknown protein	-15.6277	1.93664	2.66497e-15	8.40475e-14
Esi0092_0035	conserved hypothetical protein	-16.6498	2.75015	3.06024e-15	9.614e-14
Esi0087_0017	conserved unknown protein	-18.8867	5.67736	3.10862e-15	9.72838e-14
Esi0014_0163	hypothetical protein	-18.8867	5.67736	3.10862e-15	9.72838e-14
Esi0104_0001	EsV-1-163	-18.3737	-4.91136	3.17628e-15	9.90194e-14
Esi0052_0014	conserved unknown protein	-18.336	4.77864	3.17628e-15	9.90194e-14
Esi0136_0022	conserved unknown protein	-15.8681	2.09987	3.39096e-15	1.0551e-13
Esi0098_0039	conserved unknown protein	-17.3299	-3.38411	3.41832e-15	1.06157e-13
Esi0253_0034	similar to hect domain and RLD 4	-17.7127	4.02528	3.42491e-15	1.06159e-13
Esi0167_0076	expressed unknown protein	-15.6378	1.91646	4.22616e-15	1.30745e-13
Esi0072_0084	hypothetical protein	-17.231	3.37405	5.02139e-15	1.54465e-13
Esi0062_0008	conserved unknown protein	-16.0847	-2.20161	5.03672e-15	1.54644e-13
Esi0403_0021	PhyA2	-16.4075	-2.50393	5.05683e-15	1.54968e-13
Esi0017_0120	conserved unknown protein	-16.5942	-2.65654	5.32202e-15	1.62788e-13
Esi0006_0018	Rab11A, RAB family GTPase	-18.9411	-5.77643	6.10623e-15	1.86424e-13
Esi0184_0035	conserved unknown protein	-18.3484	4.75398	6.14439e-15	1.86886e-13
Esi0000_0094	nephroretinin 4	-18.3484	4.75398	6.14439e-15	1.86886e-13
Esi0015_0036	Beta-glucosidase, family GH30	-17.3406	-3.36274	6.31172e-15	1.91617e-13
Esi0002_0306	conserved unknown protein	-17.7231	4.00452	6.38773e-15	1.93202e-13
Esi0662_0004	expressed unknown protein	-17.7231	4.00452	6.38773e-15	1.93202e-13
Esi0134_0002	conserved unknown protein	-14.5286	-1.28499	6.65714e-15	2.00976e-13
Esi0038_0019	conserved unknown protein	-33.1089	-33.8143	7.10543e-15	2.13715e-13
Esi0090_0027	Bardet-Biedl syndrome 9, parathyroid hormone-responsive B1	-33.1153	33.8014	7.10543e-15	2.13715e-13
Esi0212_0061	conserved unknown protein	-15.1652	-1.61234	7.43471e-15	2.23206e-13
Esi0087_0048	expressed unknown protein	-14.3931	-1.23219	7.7858e-15	2.33316e-13
Esi0099_0092	expressed unknown protein	-16.1584	-2.29469	7.96929e-15	2.38374e-13
Esi0092_0070	cleavage and polyadenylation specificity factor CG10110-PA	-16.9117	2.98346	8.00419e-15	2.38978e-13
Esi0023_0101	putative Glutathione S-transferase	-15.7241	-1.952	8.12847e-15	2.42243e-13
Esi0201_0037	histone-like transcription factor	-15.1277	-1.58943	8.88969e-15	2.64444e-13
Esi0194_0034	similar to RIKEN cDNA 5730509K17 gene	-18.0195	4.24177	9.04832e-15	2.68671e-13
Esi0141_0061	serine/threonine-protein kinase	-16.9142	-2.91136	1.05216e-14	3.11846e-13
Esi0124_0059	hypothetical protein	-14.6616	1.34288	1.14056e-14	3.37432e-13
Esi0157_0051	conserved unknown protein	-13.856	-1.01144	1.16134e-14	3.42955e-13
Esi0076_0114	conserved unknown protein	-18.3609	4.72889	1.18794e-14	3.50172e-13
Esi0442_0016	conserved unknown protein	-18.9554	-5.74786	1.19904e-14	3.51531e-13
Esi0110_0019	conserved unknown protein	-18.9134	5.62392	1.19904e-14	3.51531e-13
Esi0189_0056	conserved unknown protein	-18.9134	5.62392	1.19904e-14	3.51531e-13
Esi0176_0014	Digalactosyldiacylglycerol synthase, family GT4	-15.698	-1.92276	1.24385e-14	3.64011e-13
Esi0279_0027	conserved unknown protein	-15.2753	-1.65221	1.29443e-14	3.78133e-13
Esi0000_0368	conserved unknown protein	-16.1653	-2.28088	1.32713e-14	3.86988e-13
Esi0133_0001	DNA repair helicase rad5,16, putative	-17.1255	3.19978	1.34106e-14	3.90349e-13
Esi0226_0050	conserved unknown protein	-33.1302	33.7717	1.42109e-14	4.12903e-13
Esi0523_0007	FAD linked oxidase domain-containing protein	-15.3219	-1.66998	1.59393e-14	4.61472e-13
Esi0064_0068	hypothetical protein	-16.6732	2.70335	1.60278e-14	4.63208e-13
Esi0205_0047	conserved unknown protein	-17.1175	-3.08382	1.64702e-14	4.75149e-13
Esi0219_0028	conserved unknown protein	-15.6124	-1.86299	1.67056e-14	4.81087e-13
Esi0064_0042	conserved unknown protein	-15.2572	-1.63452	1.7737e-14	5.09884e-13
Esi0064_0075	hypothetical protein	-16.3562	2.3985	1.81424e-14	5.20616e-13
Esi0060_0117	conserved unknown protein	-16.8345	2.86283	1.83162e-14	5.24677e-13
Esi0000_0475	expressed unknown protein	-16.9237	-2.8925	1.87369e-14	5.34841e-13
Esi0027_0118	similar to Conserved oligomeric Golgi complex subunit 7 (COG complex subunit 7) (Component of oligomeric golgi complex 7)	-17.0225	3.06592	1.87369e-14	5.34841e-13
Esi0014_0018	conserved unknown protein	-17.2336	-3.19146	1.9332e-14	5.5086e-13
Esi0016_0124	ankyrin	-18.3737	4.70335	2.29539e-14	6.5064e-13
Esi0009_0052	conserved unknown protein	-18.3737	4.70335	2.29539e-14	6.5064e-13
Esi0145_0073	conserved unknown protein	-14.8422	1.42651	2.3263e-14	6.58254e-13
Esi0375_0018	conserved unknown protein	-16.4774	2.49591	2.50773e-14	7.08357e-13
Esi0255_0014	expressed unknown protein	-14.6155	1.30075	2.56625e-14	7.23629e-13
Esi0041_0033	Centromere-associated protein NUF2	-33.1609	33.7103	2.84217e-14	7.93171e-13
Esi0529_0017	Dolichyl-diphosphooligosaccharide--protein glycosyltransferase subunit STT3A, C-terminal fragment, family GT66	-33.1609	33.7103	2.84217e-14	7.93171e-13
Esi0022_0139	conserved unknown protein	-33.1454	33.7413	2.84217e-14	7.93171e-13
Esi0372_0029	hypothetical protein	-33.1454	33.7413	2.84217e-14	7.93171e-13
Esi0072_0034	mono-or diacylglycerol acyltransferase type 2	-33.1454	33.7413	2.84217e-14	7.93171e-13
Esi0167_0028	PBS lyase HEAT domain protein repeat-containing protein	-33.1454	33.7413	2.84217e-14	7.93171e-13
Esi0126_0043	carnitine/acylcarnitine carrier protein	-17.1277	-3.06336	2.9773e-14	8.29457e-13
Esi0032_0045	ATP-dependent Clp protease, proteolytic subunit	-18.0812	-4.32639	3.28574e-14	9.12256e-13
Esi0081_0091	similar to Ssu72-like protein	-18.0435	4.19368	3.28574e-14	9.12256e-13
Esi0034_0135	similar to Uncharacterized protein conserved in bacteria with a cystatin-like fold	-16.4957	-2.49227	3.77738e-14	1.04341e-12
Esi0081_0022	YihA5, YihA/EngB-like GTPase	-16.5466	2.5437	3.77738e-14	1.04341e-12
Esi0000_0437	conserved unknown protein	-15.8775	-1.9953	3.81766e-14	1.05274e-12
Esi0064_0103	conserved unknown protein	-17.6874	-3.64005	3.91866e-14	1.07694e-12
Esi0019_0090	expressed unknown protein	-17.6874	-3.64005	3.91866e-14	1.07694e-12
Esi0015_0065	conserved unknown protein	-15.6235	-1.84097	4.145e-14	1.13721e-12
Esi0033_0092	conserved unknown protein	-17.1439	3.16278	4.30858e-14	1.1801e-12
Esi0294_0009	conserved unknown protein	-18.9411	5.56842	4.61853e-14	1.26286e-12
Esi0315_0018	conserved unknown protein	-14.2248	-1.1203	5.50141e-14	1.50175e-12
Esi0005_0224	Putative NIN-like transcription factor	-33.1576	-33.717	5.68434e-14	1.53619e-12
Esi0223_0034	1-hydroxy-2-methyl-2-(E)-butenyl 4-diphosphate synthase, chloroplast precursor	-33.1768	33.6786	5.68434e-14	1.53619e-12
Esi0176_0045	Beta-glucosidase, family GH1	-33.1768	33.6786	5.68434e-14	1.53619e-12
Esi0245_0042	Dynein heavy chain	-33.1768	33.6786	5.68434e-14	1.53619e-12
Esi0430_0014	hypothetical protein	-33.1768	33.6786	5.68434e-14	1.53619e-12
Esi0512_0007	hypothetical protein	-33.1768	33.6786	5.68434e-14	1.53619e-12
Esi0020_0092	conserved unknown protein	-18.0559	4.16902	6.25385e-14	1.68729e-12
Esi0009_0060	phosphoenolpyruvate carboxylase	-17.41	3.46078	6.41797e-14	1.7287e-12
Esi0003_0012	Rrp46 is a component of the exosome 3'->5' exoribonuclease complex, a complex that degrades mRNAs.	-17.8484	-3.96198	7.36304e-14	1.97998e-12
Esi0003_0178	mitochondrial ADP/ATP translocator	-15.6897	-1.86033	7.44976e-14	1.99668e-12
Esi0077_0105	major facilitator transporter	-15.7329	1.896	7.44976e-14	1.99668e-12
Esi0143_0011	conserved unknown protein	-14.7949	-1.35378	7.68248e-14	2.05566e-12
Esi0283_0019	conserved unknown protein	-17.0415	-2.93182	7.7072e-14	2.05889e-12
Esi0070_0139	conserved unknown protein	-16.6364	-2.57215	8.28445e-14	2.20946e-12
Esi0002_0029	pyruvate dehydrogenase kinase	-15.3841	1.69877	8.73844e-14	2.32672e-12
Esi0004_0103	expressed unknown protein	-18.9849	-5.68896	9.05942e-14	2.4043e-12
Esi0212_0030	beta tubulin	-18.97	5.51071	9.05942e-14	2.4043e-12
Esi0041_0099	hypothetical protein	-17.2788	3.27847	9.69112e-14	2.56775e-12
Esi0431_0009	tyrosinase	-16.7844	-2.68896	9.82875e-14	2.59998e-12
Esi0207_0012	Fatty acid desaturase	-14.1125	-1.07384	1.00387e-13	2.65119e-12
Esi0087_0020	conserved unknown protein	-33.1745	-33.683	1.13687e-13	2.98304e-12
Esi0014_0199	Flagellar WD repeat-containing protein Pf 20	-33.1745	-33.683	1.13687e-13	2.98304e-12
Esi0306_0021	hypothetical protein	-33.1745	-33.683	1.13687e-13	2.98304e-12
Esi0045_0019	hypothetical protein	-33.193	33.6461	1.13687e-13	2.98304e-12
Esi0042_0060	conserved unknown protein	-14.5069	-1.2163	1.14478e-13	2.99895e-12
Esi0028_0094	conserved unknown protein	-14.6732	-1.29665	1.16124e-13	3.03718e-12
Esi0031_0134	conserved unknown protein	-15.0901	1.50521	1.17006e-13	3.05532e-12
Esi0269_0010	proline dehydrogenase	-14.7112	1.31323	1.36151e-13	3.54954e-12
Esi0236_0007	expressed unknown protein	-17.5435	-3.40168	1.41953e-13	3.69488e-12
Esi0342_0029	glycosyltransferase	-15.9919	2.06592	1.64092e-13	4.26428e-12
Esi0189_0017	conserved unknown protein	-18.4134	4.62392	1.64979e-13	4.26686e-12
Esi0050_0088	hypothetical protein	-18.4134	4.62392	1.64979e-13	4.26686e-12
Esi0162_0021	hypothetical protein	-18.4134	4.62392	1.64979e-13	4.26686e-12
Esi0167_0048	conserved unknown protein	-16.1837	2.16449	1.69643e-13	4.38052e-12
Esi0282_0014	NADH dehydrogenase (ubiquinone)	-16.0097	-2.02457	1.70551e-13	4.38999e-12
Esi0036_0006	Rab32B, RAB family GTPase	-16.0097	-2.02457	1.70551e-13	4.38999e-12
Esi0116_0031	Putative Heat Shock transcription factor	-16.7937	-2.67035	1.7156e-13	4.40202e-12
Esi0132_0039	expressed unknown protein	-14.6506	-1.27909	1.71505e-13	4.40202e-12
Esi0344_0029	Serine O-acetyltransferase	-19	-5.65859	1.77636e-13	4.55072e-12
Esi0280_0016	conserved unknown protein	-33.2096	33.613	2.27374e-13	5.79749e-12
Esi0051_0039	Electron donor (NADH / NADPH)-dependent reductase	-33.2096	33.613	2.27374e-13	5.79749e-12
Esi0096_0087	hypothetical protein	-33.2096	33.613	2.27374e-13	5.79749e-12
Esi0086_0046	expressed unknown protein	-16.8801	-2.72849	2.40155e-13	6.08518e-12
Esi0014_0073	C2 domain containing protein	-16.9645	2.87785	2.40155e-13	6.08518e-12
Esi0003_0045	conserved unknown protein	-16.9645	2.87785	2.40155e-13	6.08518e-12
Esi0863_0001	Ammonium transporter	-15.5415	1.72382	2.49543e-13	6.31322e-12
Esi0182_0028	hypothetical protein	-15.4354	-1.6787	2.82035e-13	7.12414e-12
Esi0135_0024	DEAD box helicase	-16.6439	2.54807	2.82693e-13	7.12967e-12
Esi0148_0037	serine hydroxymethyltransferase 2	-15.2057	-1.53142	2.97132e-13	7.48219e-12
Esi0176_0038	hypothetical protein	-16.8032	-2.65149	2.9899e-13	7.51734e-12
Esi0043_0103	expressed unknown protein	-18.4554	-4.74786	3.17968e-13	7.94528e-12
Esi0312_0011	conserved unknown protein	-18.4411	4.56842	3.17968e-13	7.94528e-12
Esi0214_0046	polymorphic outer membrane protein	-18.4411	4.56842	3.17968e-13	7.94528e-12
Esi0002_0080	conserved unknown protein	-18.4271	4.59644	3.17968e-13	7.94528e-12
Esi0008_0039	Cysteine synthase	-19	5.45059	3.48166e-13	8.6865e-12
Esi0000_0013	expressed unknown protein	-16.4155	-2.33181	3.79658e-13	9.44319e-12
Esi0154_0037	conserved unknown protein	-16.4563	2.36312	3.79658e-13	9.44319e-12
Esi0000_0634	hypothetical protein	-14.6987	-1.27748	3.95801e-13	9.82967e-12
Esi0006_0056	conserved unknown protein	-15.9096	-1.93117	4.09157e-13	1.01458e-11
Esi0044_0141	conserved unknown protein	-18.0942	4.0924	4.29018e-13	1.06221e-11
Esi0073_0048	conserved unknown protein	-17.4202	-3.20354	4.47353e-13	1.10399e-11
Esi0448_0010	hypothetical protein	-17.4202	-3.20354	4.47353e-13	1.10399e-11
Esi0466_0007	expressed unknown protein	-16.0234	-1.99709	4.47931e-13	1.10399e-11
Esi0030_0189	expressed unknown protein	-33.2265	33.579	4.54747e-13	1.11909e-11
Esi0006_0120	expressed unknown protein	-14.3116	-1.104	4.7413e-13	1.16503e-11
Esi0087_0028	conserved unknown protein	-17.8002	3.85019	4.86956e-13	1.19473e-11
Esi0003_0080	Protein kinase domain containing protein	-14.8263	-1.32639	5.62432e-13	1.37188e-11
Esi0035_0092	conserved unknown protein	-14.3261	-1.12149	5.62538e-13	1.37188e-11
Esi0290_0020	similar to ankyrin 2,3/unc44	-17.078	2.95489	5.80066e-13	1.41251e-11
Esi0303_0023	conserved unknown protein	-14.3876	1.13904	5.86212e-13	1.42534e-11
Esi0305_0003	dihydrolipoamide succinyltransferase	-15.8451	-1.87979	5.92426e-13	1.43829e-11
Esi0547_0010	expressed unknown protein	-18.47	-4.71871	6.12399e-13	1.47795e-11
Esi0133_0079	Glycyl-tRNA Synthetase	-18.47	-4.71871	6.12399e-13	1.47795e-11
Esi0009_0162	polymorphic Outer membrane protein G/I family	-14.5993	-1.23076	6.11417e-13	1.47795e-11
Esi0097_0072	conserved unknown protein	-18.4554	4.53985	6.12399e-13	1.47795e-11
Esi0189_0050	expressed unknown protein	-14.5928	1.21793	6.17767e-13	1.48869e-11
Esi0104_0059	zinc finger family protein, putative	-14.19	-1.06157	6.20565e-13	1.49322e-11
Esi0035_0076	expressed unknown protein	-19.0314	-5.59586	6.82121e-13	1.63167e-11
Esi0016_0125	conserved unknown protein	-19.0156	5.41956	6.82121e-13	1.63167e-11
Esi0047_0101	conserved unknown protein	-19.0156	5.41956	6.82121e-13	1.63167e-11
Esi0277_0016	kinesin-like protein	-19.0156	5.41956	6.82121e-13	1.63167e-11
Esi0227_0006	conserved unknown protein	-16.8999	-2.68896	7.3733e-13	1.75855e-11
Esi0011_0039	conserved unknown protein	-16.983	2.84086	7.3733e-13	1.75855e-11
Esi0045_0034	conserved unknown protein	-14.9446	-1.38991	7.89753e-13	1.88082e-11
Esi0149_0033	expressed unknown protein	-15.6042	-1.73513	7.92225e-13	1.88394e-11
Esi0380_0003	conserved unknown protein	-18.1346	-4.21948	8.1371e-13	1.92938e-11
Esi0229_0032	dynein heavy chain	-18.1074	4.06592	8.1371e-13	1.92938e-11
Esi0030_0080	conserved unknown protein	-17.812	3.82674	9.00282e-13	2.13154e-11
Esi0257_0007	expressed unknown protein	-33.228	-33.5761	9.09495e-13	2.13777e-11
Esi0010_0129	conserved unknown protein	-33.2439	33.5443	9.09495e-13	2.13777e-11
Esi0112_0042	conserved unknown protein	-33.2439	33.5443	9.09495e-13	2.13777e-11
Esi0334_0012	conserved unknown protein	-33.2439	33.5443	9.09495e-13	2.13777e-11
Esi0011_0100	hypothetical protein	-33.2439	33.5443	9.09495e-13	2.13777e-11
Esi0446_0012	conserved unknown protein	-17.3194	3.19717	1.00986e-12	2.37026e-11
Esi0199_0060	conserved unknown protein	-15.6939	-1.77494	1.03264e-12	2.42022e-11
Esi0046_0039	conserved unknown protein	-15.1232	-1.45764	1.09222e-12	2.5525e-11
Esi0335_0021	conserved unknown protein	-15.152	1.48096	1.09222e-12	2.5525e-11
Esi0098_0078	C2H2 zinc finger, ankyrin repeat protein	-18.47	4.51071	1.17861e-12	2.73863e-11
Esi0115_0076	GF22528	-18.47	4.51071	1.17861e-12	2.73863e-11
Esi0011_0166	hypothetical protein	-18.47	4.51071	1.17861e-12	2.73863e-11
Esi0621_0001	hypothetical protein	-16.278	-2.18373	1.19876e-12	2.78146e-11
Esi0400_0003	conserved unknown protein	-15.5339	1.66773	1.25012e-12	2.89237e-11
Esi0074_0079	expressed unknown protein	-17.312	-3.03474	1.25967e-12	2.91033e-11
Esi0161_0029	1-acyl-sn-glycerol-3-phosphate acyltransferase	-19.0314	5.38785	1.33582e-12	3.07314e-11
Esi0125_0087	conserved unknown protein	-19.0314	5.38785	1.33582e-12	3.07314e-11
Esi0044_0108	expressed unknown protein	-19.0314	5.38785	1.33582e-12	3.07314e-11
Esi0345_0036	Target of rapamycin 2	-17.2025	3.04575	1.38128e-12	3.17323e-11
Esi0050_0073	conserved unknown protein	-15.8235	-1.83672	1.39486e-12	3.19538e-11
Esi0050_0080	conserved unknown protein	-15.8235	-1.83672	1.39486e-12	3.19538e-11
Esi0158_0044	expressed unknown protein	-16.6164	-2.42593	1.39882e-12	3.19995e-11
Esi0011_0063	conserved unknown protein	-18.1346	4.01148	1.54188e-12	3.51237e-11
Esi0099_0020	hypothetical protein	-18.1346	4.01148	1.54188e-12	3.51237e-11
Esi0069_0083	expressed unknown protein	-16.8322	-2.59339	1.56734e-12	3.56537e-11
Esi0008_0113	vacuolar-type H -translocating inorganic pyrophosphatase	-15.7393	1.79722	1.60842e-12	3.65369e-11
Esi0004_0234	neural precursor cell expressed, developmentally down-regulated 4-like, isoform CRA_e	-15.0038	-1.39257	1.80544e-12	4.09554e-11
Esi0000_0640	Light harvesting complex protein	-14.8847	-1.31845	1.862e-12	4.21794e-11
Esi0032_0106	conserved unknown protein	-15.7963	-1.80761	2.04515e-12	4.61994e-11
Esi0016_0184	FKBP-type peptidyl-prolyl cis-trans isomerase 6	-18.5	-4.65859	2.26663e-12	5.11314e-11
Esi0081_0077	conserved unknown protein	-15.4616	-1.62623	2.31421e-12	5.21323e-11
Esi0417_0002	hypothetical protein	-19.0476	5.35543	2.6148e-12	5.87407e-11
Esi0219_0002	Destroys Superoxide radical to produce hydrogen peroxide	-17.6393	3.52827	2.7258e-12	6.11499e-11
Esi0182_0058	recombinase A	-15.9737	-1.89755	2.78496e-12	6.23907e-11
Esi0103_0013	conserved unknown protein	-16.5049	-2.30912	2.80578e-12	6.27707e-11
Esi0005_0262	tubulin folding cofactor D	-18.1486	3.98346	2.91878e-12	6.52088e-11
Esi0070_0017	n/a	-16.4877	2.30039	2.97077e-12	6.62792e-11
Esi0148_0063	conserved unknown protein	-15.4411	-1.6065	3.11289e-12	6.93546e-11
Esi0105_0025	hypothetical protein	-16.1124	-2.03292	3.12067e-12	6.94327e-11
Esi0197_0034	Ankyrin	-17.9134	-3.83192	3.16995e-12	7.02406e-11
Esi0018_0142	conserved unknown protein	-17.8999	3.65089	3.16995e-12	7.02406e-11
Esi0045_0050	regucalcin	-17.8867	3.67736	3.16995e-12	7.02406e-11
Esi0113_0066	hypothetical protein	-16.7689	-2.5061	3.17528e-12	7.02627e-11
Esi0101_0002	conserved unknown protein	-15.8026	-1.7949	3.2064e-12	7.08549e-11
Esi0320_0024	conserved unknown protein	-15.651	-1.71281	3.21459e-12	7.09394e-11
Esi0224_0029	conserved unknown protein	-15.542	-1.6558	3.25306e-12	7.16908e-11
Esi0066_0082	Glutathione synthase	-16.6999	-2.44504	3.61778e-12	7.96206e-11
Esi0256_0031	conserved unknown protein	-33.2467	-33.5386	3.63798e-12	7.9741e-11
Esi0000_0051	expressed unknown protein	-33.2467	-33.5386	3.63798e-12	7.9741e-11
Esi0122_0042	conserved unknown protein	-33.28	33.4721	3.63798e-12	7.9741e-11
Esi0576_0011	glucose sorbosone dehydrogenase	-14.272	-1.04786	3.83576e-12	8.39628e-11
Esi0163_0044	conserved unknown protein	-16.6346	-2.3894	4.02652e-12	8.80198e-11
Esi0019_0077	HAD-like protein	-18.5	4.45059	4.35563e-12	9.47043e-11
Esi0002_0285	hypothetical protein	-18.5	4.45059	4.35563e-12	9.47043e-11
Esi0085_0119	similar to TAK1 (TGF-beta-activated kinase)	-18.5	4.45059	4.35563e-12	9.47043e-11
Esi0158_0028	conserved unknown protein	-16.5726	-2.33847	4.38959e-12	9.53151e-11
Esi0002_0265	conserved unknown protein	-15.4465	-1.59586	4.70166e-12	1.01819e-10
Esi0021_0026	GDP-fucose protein O-fucosyltransferase, family GT65	-15.4465	-1.59586	4.70166e-12	1.01819e-10
Esi0126_0004	expressed unknown protein	-14.3978	-1.09788	4.71456e-12	1.01963e-10
Esi0194_0041	conserved unknown protein	-16.4572	-2.24839	4.94626e-12	1.06689e-10
Esi0125_0062	conserved unknown protein	-17.651	3.50481	4.96465e-12	1.06944e-10
Esi0024_0079	expressed unknown protein	-19.0812	-5.49632	5.11591e-12	1.09911e-10
Esi0011_0116	conserved unknown protein	-19.0642	5.32226	5.11591e-12	1.09911e-10
Esi0000_0231	protein tyrosine kinase	-16.2329	2.06592	5.26361e-12	1.12935e-10
Esi0055_0051	Ankyrin	-16.7662	2.51749	6.16219e-12	1.3204e-10
Esi0028_0154	putative sulfate permease family protein	-15.3487	-1.50536	6.36989e-12	1.36311e-10
Esi0262_0009	similar to regulator of G-protein signaling 16	-14.7241	-1.22686	6.41838e-12	1.37168e-10
Esi0028_0040	Oxa1 or Cox18/Oxa2 homolog, mitochondrial integral inner membrane protein	-16.6949	2.4462	6.81278e-12	1.45405e-10
Esi0415_0014	conserved unknown protein	-15.9877	-1.86954	7.05523e-12	1.50382e-10
Esi1022_0003	cytochrome c oxidase subunit 2	-33.266	-33.5002	7.27596e-12	1.53875e-10
Esi0256_0028	glycosyltransferase	-33.266	-33.5002	7.27596e-12	1.53875e-10
Esi0025_0082	conserved unknown protein	-15.3729	-1.51209	7.26256e-12	1.53875e-10
Esi0552_0007	ATP/GTP binding protein-like 4	-33.2987	33.4346	7.27596e-12	1.53875e-10
Esi0042_0140	conserved unknown protein	-33.2987	33.4346	7.27596e-12	1.53875e-10
Esi0189_0007	expressed unknown protein	-33.2987	33.4346	7.27596e-12	1.53875e-10
Esi0418_0003	Aldehyde Dehydrogenase	-17.336	-2.98665	7.3874e-12	1.55826e-10
Esi0156_0060	Ankyrin Repeat Transient Receptor Potential Channel	-17.4962	3.28832	7.3874e-12	1.55826e-10
Esi0058_0023	CaaX prenyl protease Ste24	-16.0663	-1.91136	7.77864e-12	1.63649e-10
Esi0144_0071	conserved unknown protein	-14.435	-1.09772	7.89504e-12	1.65673e-10
Esi0244_0036	expressed unknown protein	-18.5156	4.41956	8.36309e-12	1.75269e-10
Esi0112_0084	conserved unknown protein	-16.4117	-2.19146	8.48134e-12	1.77518e-10
Esi0215_0014	similar to ring finger protein 167 isoform 1	-16.2403	2.05128	8.53534e-12	1.78418e-10
Esi0085_0110	conserved unknown protein	-17.227	-2.86481	1.02714e-11	2.14156e-10
Esi0031_0096	conserved unknown protein	-14.8447	-1.25424	1.19587e-11	2.48698e-10
Esi0000_0629	ankyrin repeat-containing protein	-14.6781	-1.19327	1.27639e-11	2.65103e-10
Esi0386_0016	conserved unknown protein	-14.3729	1.0645	1.2866e-11	2.66882e-10
Esi0037_0047	conserved unknown protein	-17.5078	3.26523	1.32804e-11	2.74427e-10
Esi0004_0159	putative PKG-Ib	-17.5078	3.26523	1.32804e-11	2.74427e-10
Esi0011_0048	similar to Patched domain-containing protein 3, partial	-17.5078	3.26523	1.32804e-11	2.74427e-10
Esi0027_0085	hypothetical protein	-17.2443	2.96209	1.35099e-11	2.78816e-10
Esi0018_0146	conserved unknown protein	-15.5375	1.59114	1.36793e-11	2.81953e-10
Esi0011_0128	conserved unknown protein	-33.318	33.3962	1.45519e-11	2.98425e-10
Esi0114_0074	conserved unknown protein	-33.318	33.3962	1.45519e-11	2.98425e-10
Esi0402_0018	hypothetical protein	-33.318	33.3962	1.45519e-11	2.98425e-10
Esi0965_0001	hypothetical protein	-33.318	33.3962	1.45519e-11	2.98425e-10
Esi0006_0109	expressed unknown protein	-17.483	-3.07801	1.63957e-11	3.34546e-10
Esi0008_0123	expressed unknown protein	-17.6751	3.45671	1.63957e-11	3.34546e-10
Esi0151_0002	sodium/sulfate symporter	-17.6751	3.45671	1.63957e-11	3.34546e-10
Esi0070_0009	conserved unknown protein	-14.4101	-1.07311	1.64732e-11	3.35707e-10
Esi0125_0016	expressed unknown protein	-14.6302	-1.16877	1.75829e-11	3.57871e-10
Esi0090_0064	conserved unknown protein	-16.729	-2.38694	1.7778e-11	3.61389e-10
Esi0029_0140	GBF1, ArfGEF protein of the BIG/GBF subfamily	-15.2759	-1.44104	1.78364e-11	3.61672e-10
Esi0086_0041	phosphatidylinositol kinase	-15.3124	1.48096	1.78364e-11	3.61672e-10
Esi0000_0539	conserved unknown protein	-17.2389	-2.84097	1.82677e-11	3.69954e-10
Esi0210_0033	expressed unknown protein	-17.7524	-3.50999	1.90674e-11	3.85669e-10
Esi0244_0045	Phytoene synthase; chloroplast precursor	-19.0986	5.25355	1.95541e-11	3.94532e-10
Esi0349_0015	pseudouridine synthase	-19.0986	5.25355	1.95541e-11	3.94532e-10
Esi0139_0060	Novel Sm-like protein with long N- and C-terminal domains.	-15.2988	-1.44639	2.05548e-11	4.14207e-10
Esi0057_0084	conserved unknown protein	-15.1033	-1.36339	2.13948e-11	4.306e-10
Esi0335_0025	conserved unknown protein	-16.5205	2.2348	2.257e-11	4.53691e-10
Esi0036_0080	Heat Shock transcription factor	-16.3546	2.09763	2.31447e-11	4.64667e-10
Esi0091_0070	conserved unknown protein	-17.2551	2.94039	2.37889e-11	4.76757e-10
Esi0084_0043	expressed unknown protein	-17.5195	3.24177	2.38349e-11	4.76757e-10
Esi0017_0102	photosystem II stability/assembly factor HCF136	-17.5195	3.24177	2.38349e-11	4.76757e-10
Esi0039_0132	ankyrin domain protein	-33.3377	33.3566	2.91038e-11	5.80718e-10
Esi0003_0141	ortho-aminophenol oxidase	-33.3377	33.3566	2.91038e-11	5.80718e-10
Esi0006_0097	conserved unknown protein	-14.3949	-1.05509	2.9374e-11	5.8539e-10
Esi0062_0114	conserved unknown protein	-15.8353	-1.72961	2.95451e-11	5.88079e-10
Esi0229_0006	Heat shock protein 40 like protein/ DnaJ domain containing protein	-17.6874	3.43205	2.97258e-11	5.90951e-10
Esi0053_0053	hypothetical protein	-18.5476	4.35543	3.07523e-11	6.1061e-10
Esi0240_0027	conserved unknown protein	-14.3815	1.04736	3.21124e-11	6.36836e-10
Esi0203_0008	aureochrome 5	-16.1498	-1.95815	3.32369e-11	6.58335e-10
Esi0465_0006	conserved unknown protein	-14.6373	-1.15463	3.38563e-11	6.68972e-10
Esi0109_0020	C2H2 zinc finger protein	-16.654	2.32896	3.46754e-11	6.84324e-10
Esi0074_0078	vesicle-fusing ATPase	-16.2389	-2.01089	3.59715e-11	7.09039e-10
Esi0232_0048	conserved unknown protein	-16.5289	2.21793	3.7288e-11	7.33211e-10
Esi0121_0072	conserved unknown protein	-16.4155	2.1238	3.79629e-11	7.45578e-10
Esi0035_0077	conserved unknown protein	-19.1346	-5.3894	3.81988e-11	7.466e-10
Esi0061_0047	hypothetical protein	-19.1346	-5.3894	3.81988e-11	7.466e-10
Esi0163_0051	conserved unknown protein	-19.1164	5.21793	3.81988e-11	7.466e-10
Esi0080_0052	hypothetical protein	-19.1164	5.21793	3.81988e-11	7.466e-10
Esi0010_0049	hypothetical protein	-15.0924	-1.34169	3.83096e-11	7.47865e-10
Esi0012_0083	Importin-7 (Imp7) (Ran-binding protein 7) (RanBP7)	-15.9783	-1.79366	4.11961e-11	8.0325e-10
Esi0002_0320	expressed unknown protein	-17.3737	-2.91136	4.27052e-11	8.31676e-10
Esi0210_0024	Protein secE/sec61-gamma protein; Rhomboid-like protein	-16.8194	-2.40517	4.62857e-11	8.99051e-10
Esi0073_0135	conserved unknown protein	-15.4049	1.47091	4.63309e-11	8.99051e-10
Esi0049_0136	conserved unknown protein	-15.229	-1.38694	5.32065e-11	1.02756e-09
Esi0414_0015	Metacaspase	-16.2015	-1.96794	5.56043e-11	1.0726e-09
Esi0152_0040	expressed unknown protein	-33.327	-33.3782	5.82077e-11	1.11356e-09
Esi0037_0022	conserved unknown protein	-15.82	1.72197	5.79942e-11	1.11356e-09
Esi0053_0077	hypothetical protein	-33.3581	33.316	5.82077e-11	1.11356e-09
Esi0150_0023	hypothetical protein	-33.3581	33.316	5.82077e-11	1.11356e-09
Esi0203_0010	hypothetical protein	-33.3581	33.316	5.82077e-11	1.11356e-09
Esi0326_0001	hypothetical protein	-33.3581	33.316	5.82077e-11	1.11356e-09
Esi0337_0013	similar to Tigger transposable element-derived protein 6	-33.3581	33.316	5.82077e-11	1.11356e-09
Esi0005_0087	conserved unknown protein	-18.5642	4.32226	5.88898e-11	1.1187e-09
Esi0064_0044	conserved unknown protein	-18.5642	4.32226	5.88898e-11	1.1187e-09
Esi0217_0043	conserved unknown protein	-18.5642	4.32226	5.88898e-11	1.1187e-09
Esi0302_0024	conserved unknown protein	-18.5642	4.32226	5.88898e-11	1.1187e-09
Esi0445_0010	conserved unknown protein	-18.5642	4.32226	5.88898e-11	1.1187e-09
Esi0151_0025	hypothetical protein	-18.5642	4.32226	5.88898e-11	1.1187e-09
Esi0031_0093	FKBP-type peptidyl-prolyl cis-trans isomerase 12	-15.0281	-1.30298	6.02872e-11	1.14391e-09
Esi0237_0019	expressed unknown protein	-16.3705	2.06592	6.11269e-11	1.15685e-09
Esi0256_0016	similar to Serine/threonine-protein kinase CTR1	-17.0621	2.68259	6.11831e-11	1.15685e-09
Esi0047_0123	C2H2 zinc finger protein	-15.6936	-1.62756	6.4003e-11	1.20876e-09
Esi0626_0005	cytosolic glucose-6-phosphate isomerase	-18.2389	-4.01089	6.98108e-11	1.31083e-09
Esi0203_0022	Light harvesting complex protein	-16.0239	-1.79702	6.96877e-11	1.31083e-09
Esi0047_0065	conserved unknown protein	-18.2231	3.8346	6.98108e-11	1.31083e-09
Esi0152_0050	hypothetical protein	-18.2231	3.8346	6.98108e-11	1.31083e-09
Esi0089_0048	kinesin-like protein	-18.2231	3.8346	6.98108e-11	1.31083e-09
Esi0085_0021	Light harvesting complex protein	-15.2735	-1.39577	7.17115e-11	1.34496e-09
Esi0254_0013	conserved unknown protein	-19.1534	-5.35193	7.45786e-11	1.39551e-09
Esi0043_0077	hypothetical protein	-19.1346	5.1814	7.45786e-11	1.39551e-09
Esi0026_0122	conserved unknown protein	-17.5435	3.19368	7.63814e-11	1.4276e-09
Esi0164_0028	conserved unknown protein	-14.8227	-1.19446	8.09832e-11	1.51187e-09
Esi0023_0146	conserved unknown protein	-16.7593	-2.32639	8.58449e-11	1.6008e-09
Esi0029_0065	MCO is implicated in celullar iron transport playing also role in the copper resistance	-17.0705	-2.59877	8.95742e-11	1.66842e-09
Esi0002_0104	conserved unknown protein	-15.6164	1.57407	9.04811e-11	1.68338e-09
Esi0100_0020	Haloacid dehalogenase-like hydrolase	-16.6924	-2.27393	9.17649e-11	1.7052e-09
Esi0109_0089	von Willebrand A domain containing protein	-16.0029	1.83011	9.31931e-11	1.7279e-09
Esi0176_0032	domain repeat protein	-16.3024	-2.0067	9.63396e-11	1.78421e-09
Esi0186_0037	hypothetical protein	-15.7329	1.64494	9.73853e-11	1.80152e-09
Esi0009_0126	myosin D	-16.4024	-2.06924	1.0083e-10	1.86312e-09
Esi0351_0012	domain repeat protein	-17.2759	-2.76697	1.01675e-10	1.87446e-09
Esi0004_0144	ankyrin repeat protein	-17.4083	3.01938	1.01675e-10	1.87446e-09
Esi0086_0093	expressed unknown protein	-15.4644	-1.50052	1.04162e-10	1.91597e-09
Esi0334_0021	conserved unknown protein	-18.5812	4.28832	1.12664e-10	2.07e-09
Esi0111_0012	conserved unknown protein	-33.3485	-33.3351	1.16415e-10	2.12213e-09
Esi0160_0049	expressed unknown protein	-33.3485	-33.3351	1.16415e-10	2.12213e-09
Esi0039_0041	Complex I intermediate-associated protein 30, mitochondrial precursor (NADH dehydrogenase [ubiquinon	-33.379	33.2742	1.16415e-10	2.12213e-09
Esi0272_0034	conserved unknown protein	-33.379	33.2742	1.16415e-10	2.12213e-09
Esi0123_0030	Enoyl-CoA hydratase/isomerase family protein	-33.379	33.2742	1.16415e-10	2.12213e-09
Esi0099_0091	hypothetical protein	-33.379	33.2742	1.16415e-10	2.12213e-09
Esi0116_0046	hypothetical protein	-33.379	33.2742	1.16415e-10	2.12213e-09
Esi0013_0013	SEN1 protein	-17.7802	3.2465	1.17029e-10	2.13093e-09
Esi0007_0072	conserved unknown protein	-16.0711	-1.80061	1.17845e-10	2.14337e-09
Esi0000_0198	conserved unknown protein	-18.2551	-3.97847	1.31259e-10	2.37406e-09
Esi0124_0071	hypothetical protein	-15.6758	-1.59194	1.31196e-10	2.37406e-09
Esi0073_0116	Fatty acid desaturase	-15.7072	1.61728	1.31196e-10	2.37406e-09
Esi0212_0057	conserved unknown protein	-19.1726	-5.31346	1.45519e-10	2.61452e-09
Esi0064_0085	flagellar adenylate kinase	-19.1726	-5.31346	1.45519e-10	2.61452e-09
Esi0022_0157	similar to LPS-induced TNF-alpha factor	-19.1726	-5.31346	1.45519e-10	2.61452e-09
Esi0148_0055	hypothetical protein	-19.1534	5.14393	1.45519e-10	2.61452e-09
Esi0380_0007	hypothetical protein	-19.1534	5.14393	1.45519e-10	2.61452e-09
Esi0506_0014	conserved unknown protein	-16.3353	1.99553	1.55027e-10	2.78227e-09
Esi0029_0131	Glutamate synthase (NADH/NADPH-dependent)	-17.0823	-2.57531	1.5536e-10	2.78515e-09
Esi0152_0030	conserved unknown protein	-16.52	-2.12286	1.66067e-10	2.97055e-09
Esi0087_0055	C2H2 zinc finger protein	-17.7389	3.32896	1.75392e-10	3.12702e-09
Esi0000_0474	conserved unknown protein	-17.7389	3.32896	1.75392e-10	3.12702e-09
Esi0033_0009	Kynurenine 3-Monooxygenase	-17.7389	3.32896	1.75392e-10	3.12702e-09
Esi0077_0102	hypothetical protein	-17.2887	-2.74143	1.79515e-10	3.19702e-09
Esi0066_0062	polymorphic outer membrane protein	-14.6629	1.1093	1.96502e-10	3.49572e-09
Esi0035_0130	conserved unknown protein	-18.6164	-4.42593	2.15323e-10	3.82634e-09
Esi0000_0259	conserved unknown protein	-16.246	1.91159	2.25766e-10	3.99879e-09
Esi0048_0099	cell division protein	-16.91	2.46078	2.25585e-10	3.99879e-09
Esi0210_0004	probable carboxypeptidase; Cxp	-16.91	2.46078	2.25585e-10	3.99879e-09
Esi0002_0253	Hypothetical leucine rich repeat and MORN domain-containing protein	-15.4984	1.47023	2.28807e-10	4.04824e-09
Esi0130_0044	Beclin	-33.3707	-33.2907	2.32831e-10	4.0877e-09
Esi0139_0057	hypothetical protein	-33.3707	-33.2907	2.32831e-10	4.0877e-09
Esi0060_0069	short-chain dehydrogenase/reductase SDR	-15.8353	-1.64832	2.33051e-10	4.0877e-09
Esi0289_0024	conserved unknown protein	-15.629	-1.5481	2.32187e-10	4.0877e-09
Esi0050_0013	conserved unknown protein	-33.4005	33.2311	2.32831e-10	4.0877e-09
Esi0246_0021	conserved unknown protein	-33.4005	33.2311	2.32831e-10	4.0877e-09
Esi0317_0027	conserved unknown protein	-33.4005	33.2311	2.32831e-10	4.0877e-09
Esi0071_0072	hypothetical protein	-33.4005	33.2311	2.32831e-10	4.0877e-09
Esi0014_0125	conserved unknown protein	-16.2717	-1.9453	2.37956e-10	4.16924e-09
Esi0002_0063	hypothetical protein	-14.6849	-1.11895	2.39604e-10	4.19359e-09
Esi0053_0035	cbbX protein	-17.4134	-2.83192	2.43008e-10	4.24402e-09
Esi0007_0214	expressed unknown protein	-17.4134	-2.83192	2.43008e-10	4.24402e-09
Esi0187_0051	conserved unknown protein	-18.2551	3.77047	2.46473e-10	4.2953e-09
Esi0246_0006	conserved unknown protein	-18.2551	3.77047	2.46473e-10	4.2953e-09
Esi0335_0013	conserved unknown protein	-16.3194	-1.97276	2.48928e-10	4.33343e-09
Esi0215_0011	conserved unknown protein	-16.4202	-2.03361	2.65534e-10	4.61756e-09
Esi0111_0088	conserved unknown protein	-16.0466	-1.7517	2.68763e-10	4.66872e-09
Esi0008_0083	hypothetical protein	-19.1726	5.10545	2.83762e-10	4.90305e-09
Esi0026_0048	hypothetical protein	-19.1726	5.10545	2.83762e-10	4.90305e-09
Esi0094_0022	hypothetical protein	-19.1726	5.10545	2.83762e-10	4.90305e-09
Esi0112_0024	hypothetical protein	-19.1726	5.10545	2.83762e-10	4.90305e-09
Esi0279_0032	conserved unknown protein	-16.0866	-1.76958	2.91236e-10	5.02683e-09
Esi0459_0003	conserved unknown protein	-15.1203	-1.28584	3.35082e-10	5.77138e-09
Esi0100_0072	conserved unknown protein	-15.7192	-1.57649	3.38984e-10	5.82623e-09
Esi0006_0142	expressed unknown protein	-15.7511	1.60872	3.38984e-10	5.82623e-09
Esi0167_0080	expressed unknown protein	-15.5812	1.50368	3.47445e-10	5.96533e-09
Esi0901_0001	Cycloartenol synthase	-17.0039	2.52403	3.48585e-10	5.97858e-09
Esi0069_0095	conserved unknown protein	-15.9774	-1.70391	3.50192e-10	5.99349e-09
Esi0004_0171	conserved unknown protein	-15.359	-1.37792	3.50156e-10	5.99349e-09
Esi0073_0114	conserved unknown protein	-16.2802	-1.92843	3.79572e-10	6.48949e-09
Esi0215_0024	hypothetical protein	-16.9202	2.44032	3.80839e-10	6.50431e-09
Esi0260_0032	conserved unknown protein	-17.8239	-3.36704	3.89139e-10	6.6321e-09
Esi0107_0021	conserved unknown protein	-17.809	3.18878	3.89139e-10	6.6321e-09
Esi0349_0016	conserved unknown protein	-17.1999	-2.61496	3.91412e-10	6.66386e-09
Esi0052_0010	conserved unknown protein	-15.8765	-1.64714	3.97939e-10	6.7608e-09
Esi0081_0095	conserved unknown protein	-15.8765	-1.64714	3.97939e-10	6.7608e-09
Esi0210_0021	translation factor	-18.6164	4.21793	4.11092e-10	6.97696e-09
Esi0207_0020	conserved unknown protein	-15.0359	-1.24696	4.24657e-10	7.19966e-09
Esi0125_0077	conserved unknown protein	-17.4271	-2.80444	4.32211e-10	7.32009e-09
Esi0094_0076	Soluble NSF Attachment Protein (SNAP) Receptor (SNARE)	-16.6587	-2.16629	4.38578e-10	7.4202e-09
Esi0097_0003	conserved unknown protein	-16.5975	-2.1239	4.44631e-10	7.50696e-09
Esi0022_0067	conserved unknown protein	-16.6346	2.1814	4.44631e-10	7.50696e-09
Esi0000_0414	conserved unknown protein	-18.0156	3.41956	4.46178e-10	7.52526e-09
Esi0028_0151	conserved unknown protein	-33.3936	-33.2449	4.65661e-10	7.76516e-09
Esi0099_0090	conserved unknown protein	-33.3936	-33.2449	4.65661e-10	7.76516e-09
Esi0161_0028	expressed unknown protein	-33.3936	-33.2449	4.65661e-10	7.76516e-09
Esi0151_0006	TrkA-C domain protein	-33.3936	-33.2449	4.65661e-10	7.76516e-09
Esi0107_0028	Amino acid-binding ACT/ Hypothetical leucine rich repeat kinase	-17.2037	2.70335	4.64461e-10	7.76516e-09
Esi0134_0054	solute carrier family 35 member 3A, partial	-17.2037	2.70335	4.64461e-10	7.76516e-09
Esi0039_0103	coiled-coil flagellar protein, move backward only 2	-33.4227	33.1867	4.65661e-10	7.76516e-09
Esi0311_0010	conserved unknown protein	-33.4227	33.1867	4.65661e-10	7.76516e-09
Esi0658_0007	expressed unknown protein	-33.4227	33.1867	4.65661e-10	7.76516e-09
Esi0030_0083	similar to ankyrin 2,3/unc44, partial	-33.4227	33.1867	4.65661e-10	7.76516e-09
Esi0056_0068	DNA gyrase subunit A	-15.0897	-1.26226	4.90822e-10	8.17633e-09
Esi0211_0016	conserved unknown protein	-15.6693	1.54133	5.21221e-10	8.67384e-09
Esi0173_0064	conserved unknown protein	-19.1924	5.06592	5.52973e-10	9.19282e-09
Esi0146_0068	conserved unknown protein	-17.4572	2.92153	5.56267e-10	9.21928e-09
Esi0038_0082	hypothetical protein	-17.4572	2.92153	5.56267e-10	9.21928e-09
Esi0145_0066	mannuronan C-5 epimerase N-terminal fragment	-17.4572	2.92153	5.56267e-10	9.21928e-09
Esi0387_0022	EEF1A1, eukaryotic translation elongation factor 1 alpha	-16.2617	1.88023	5.68394e-10	9.41066e-09
Esi0289_0017	trinucleotide repeat containing 4, isoform CRA_d	-16.0621	-1.72067	6.53908e-10	1.08155e-08
Esi0005_0005	double HA-tagged mitogen activated protein kinase 2 mitogen-activated protein kinase	-15.6451	1.51658	6.79793e-10	1.12207e-08
Esi0006_0115	arginine-N-methyltransferase.	-17.3239	2.80289	6.8115e-10	1.12317e-08
Esi0181_0042	similar to AHNAK nucleoprotein isoform 1	-14.659	-1.08198	6.90261e-10	1.13704e-08
Esi0035_0012	conserved unknown protein	-17.8391	-3.33666	7.07738e-10	1.16229e-08
Esi0033_0032	hypothetical protein	-17.8391	-3.33666	7.07738e-10	1.16229e-08
Esi0271_0016	Temporarily Assigned Gene name family member (tag-262)	-16.7788	2.27847	7.07606e-10	1.16229e-08
Esi0088_0007	conserved unknown protein	-16.5817	2.11232	7.25232e-10	1.18982e-08
Esi0311_0003	hypothetical protein	-15.4929	-1.44349	7.34176e-10	1.20328e-08
Esi0246_0020	conserved unknown protein	-15.5682	-1.47526	7.65012e-10	1.25129e-08
Esi0020_0123	Serine/threonine protein kinase	-15.5682	-1.47526	7.65012e-10	1.25129e-08
Esi0100_0099	conserved unknown protein	-18.6346	4.1814	7.83984e-10	1.27975e-08
Esi0217_0008	hypothetical protein	-18.6346	4.1814	7.83984e-10	1.27975e-08
Esi0289_0030	RME1L4, RME1-like GTPase/ATPase without a C-terminal EH domain	-15.4468	-1.42026	8.01812e-10	1.30753e-08
Esi0155_0032	conserved unknown protein	-18.0476	-3.56343	8.22546e-10	1.33732e-08
Esi0188_0026	expressed unknown protein	-18.0314	3.38785	8.22546e-10	1.33732e-08
Esi0024_0140	expressed unknown protein	-14.9423	-1.16654	8.54415e-10	1.38774e-08
Esi0150_0028	Oxoglutarate dehydrogenase, N-terminal part	-18.3061	-3.87659	8.65498e-10	1.40235e-08
Esi0070_0072	conserved unknown protein	-15.3943	-1.36034	8.66001e-10	1.40235e-08
Esi0070_0045	histone methyltransferase	-18.2887	3.70335	8.65498e-10	1.40235e-08
Esi0011_0012	armadillo/beta-catenin-like repeat domain containing protein	-33.4173	-33.1976	9.31323e-10	1.48737e-08
Esi0041_0074	conserved unknown protein	-33.4173	-33.1976	9.31323e-10	1.48737e-08
Esi0134_0072	conserved unknown protein	-33.4173	-33.1976	9.31323e-10	1.48737e-08
Esi0144_0069	conserved unknown protein	-33.4173	-33.1976	9.31323e-10	1.48737e-08
Esi0000_0480	Fimbrin	-15.3856	1.39169	9.25872e-10	1.48737e-08
Esi0007_0066	AhpC/TSA family protein	-33.4456	33.1409	9.31323e-10	1.48737e-08
Esi0013_0017	conserved unknown protein	-33.4456	33.1409	9.31323e-10	1.48737e-08
Esi0068_0027	conserved unknown protein	-33.4456	33.1409	9.31323e-10	1.48737e-08
Esi0024_0001	expressed unknown protein	-33.4456	33.1409	9.31323e-10	1.48737e-08
Esi0183_0054	hypothetical protein	-33.4456	33.1409	9.31323e-10	1.48737e-08
Esi0184_0030	hypothetical protein	-33.4456	33.1409	9.31323e-10	1.48737e-08
Esi0155_0041	Pleckstrin homology domain	-33.4456	33.1409	9.31323e-10	1.48737e-08
Esi0294_0018	similar to ankyrin 2,3/unc44, partial	-33.4456	33.1409	9.31323e-10	1.48737e-08
Esi0368_0008	expressed unknown protein	-17.47	2.896	9.76167e-10	1.5544e-08
Esi0235_0006	hypothetical protein	-17.47	2.896	9.76167e-10	1.5544e-08
Esi0222_0009	conserved unknown protein	-17.5812	-2.88161	1.01821e-09	1.61976e-08
Esi0045_0074	expressed unknown protein	-15.9263	-1.63125	1.0414e-09	1.65504e-08
Esi0264_0004	expressed unknown protein	-19.2336	-5.19146	1.07684e-09	1.70801e-08
Esi0010_0146	conserved unknown protein	-19.2127	5.02528	1.07684e-09	1.70801e-08
Esi0199_0057	conserved unknown protein	-15.1192	-1.24536	1.16436e-09	1.84503e-08
Esi0007_0143	conserved unknown protein	-16.231	1.81883	1.31518e-09	2.08199e-08
Esi0322_0007	conserved unknown protein	-17.4554	-2.74786	1.35899e-09	2.14924e-08
Esi0026_0166	conserved unknown protein	-18.0642	-3.53027	1.51383e-09	2.3918e-08
Esi0000_0239	expressed unknown protein	-17.0435	-2.40168	1.54889e-09	2.43771e-08
Esi0060_0008	Choline/ethanolamine phosphotransferase	-17.1393	2.52827	1.54889e-09	2.43771e-08
Esi0413_0014	conserved unknown protein	-17.1393	2.52827	1.54889e-09	2.43771e-08
Esi0060_0080	conserved unknown protein	-18.3239	-3.84097	1.61833e-09	2.54206e-08
Esi0159_0009	hypothetical protein	-18.3239	-3.84097	1.61833e-09	2.54206e-08
Esi0117_0066	conserved unknown protein	-16.9618	-2.3343	1.69384e-09	2.65553e-08
Esi0124_0020	Ankyrin Repeat Transient Receptor Potential Channel	-16.1358	-1.77238	1.73234e-09	2.71328e-08
Esi0027_0110	hypothetical protein	-15.7759	1.55896	1.73712e-09	2.71814e-08
Esi0011_0095	adenine nucleotide translocator 3	-16.9518	2.37712	1.8077e-09	2.82586e-08
Esi0152_0029	conserved unknown protein	-33.4417	-33.1487	1.86265e-09	2.88674e-08
Esi0189_0070	conserved unknown protein	-33.4417	-33.1487	1.86265e-09	2.88674e-08
Esi0117_0039	expressed unknown protein	-33.4417	-33.1487	1.86265e-09	2.88674e-08
Esi0009_0205	aquaporin	-33.4693	33.0936	1.86265e-09	2.88674e-08
Esi0010_0072	conserved unknown protein	-33.4693	33.0936	1.86265e-09	2.88674e-08
Esi0145_0026	conserved unknown protein	-33.4693	33.0936	1.86265e-09	2.88674e-08
Esi0228_0010	conserved unknown protein	-33.4693	33.0936	1.86265e-09	2.88674e-08
Esi0030_0159	Hypothetical leucine rich repeat protein.	-33.4693	33.0936	1.86265e-09	2.88674e-08
Esi0017_0187	hypothetical protein	-33.4693	33.0936	1.86265e-09	2.88674e-08
Esi0281_0037	Hydroxymethylglutaryl-CoA reductase (NADPH)	-16.8127	-2.21948	1.88903e-09	2.92206e-08
Esi0216_0006	conserved unknown protein	-16.8729	2.30408	1.88903e-09	2.92206e-08
Esi0148_0042	conserved unknown protein	-16.6175	-2.08382	1.94824e-09	3.01078e-08
Esi0018_0124	ABC transporter-like	-19.2336	4.98346	2.09548e-09	3.23524e-08
Esi0177_0002	transmembrane protein TPARL, putative	-15.4305	-1.34187	2.13482e-09	3.28974e-08
Esi0350_0031	expressed unknown protein	-15.4572	1.36632	2.13482e-09	3.28974e-08
Esi0147_0035	eukaryotic translation initiation factor 2B delta subunit	-15.6629	1.48096	2.22443e-09	3.42457e-08
Esi0180_0031	conserved unknown protein	-15.7211	-1.50134	2.27145e-09	3.49365e-08
Esi0109_0039	conserved unknown protein	-17.8546	3.09763	2.32802e-09	3.57388e-08
Esi0005_0252	Proline--tRNA ligase	-17.2511	2.60872	2.36163e-09	3.62205e-08
Esi0162_0029	expressed unknown protein	-15.3442	-1.30453	2.38648e-09	3.65328e-08
Esi0114_0053	thylakoid lumen 15.0 kDa protein	-17.47	-2.71871	2.40216e-09	3.67382e-08
Esi0050_0074	hypothetical protein	-15.9411	-1.6015	2.42847e-09	3.71056e-08
Esi0046_0077	hypothetical protein	-14.6092	-1.01181	2.44984e-09	3.73618e-08
Esi0300_0003	hypothetical protein	-14.6277	1.02528	2.44984e-09	3.73618e-08
Esi0029_0116	conserved unknown protein	-14.822	-1.09578	2.47564e-09	3.77198e-08
Esi0154_0044	conserved unknown protein	-15.667	-1.47215	2.56198e-09	3.89988e-08
Esi0771_0003	conserved unknown protein	-17.0559	-2.37702	2.63333e-09	4.00098e-08
Esi0104_0073	hypothetical protein	-17.151	2.50481	2.63333e-09	4.00098e-08
Esi0283_0027	conserved unknown protein	-18.6924	-4.27393	2.84126e-09	4.29681e-08
Esi0121_0053	kinase, putative	-18.6924	-4.27393	2.84126e-09	4.29681e-08
Esi0133_0049	conserved unknown protein	-18.6726	4.10545	2.84126e-09	4.29681e-08
Esi0343_0024	GBP3, guanylate-binding proteins	-18.6726	4.10545	2.84126e-09	4.29681e-08
Esi0002_0199	hypothetical protein	-18.6726	4.10545	2.84126e-09	4.29681e-08
Esi0197_0049	Unsaturated glucuronyl hydrolase, family GH88	-17.0476	2.43657	2.85555e-09	4.3144e-08
Esi0447_0004	expressed unknown protein	-17.4962	2.84353	2.98644e-09	4.50797e-08
Esi0024_0038	zeta-carotene desaturase, chloroplast precursor	-18.3239	3.63296	3.02134e-09	4.55642e-08
Esi0014_0168	Acetyl-coenzyme A synthetase	-16.7551	-2.1484	3.19613e-09	4.80662e-08
Esi0262_0004	conserved unknown protein	-15.2076	-1.24355	3.19548e-09	4.80662e-08
Esi0111_0079	Zinc transporter zupT, Zinc transporter ZIP, metal ion transmembrane transporter activity	-15.2076	-1.24355	3.19548e-09	4.80662e-08
Esi0400_0014	ATP binding / ATP-dependent helicase/ DNA binding / DNA-directed DNA polymerase/ helicase/ nucleic a	-16.7389	2.15903	3.20638e-09	4.81758e-08
Esi0021_0169	conserved unknown protein	-15.6439	-1.45193	3.28839e-09	4.93167e-08
Esi0002_0078	hypothetical protein	-15.4889	1.36378	3.617e-09	5.4145e-08
Esi0053_0050	conserved unknown protein	-15.2682	-1.26073	3.67919e-09	5.50253e-08
Esi0022_0155	conserved unknown protein	-33.467	-33.0981	3.72529e-09	5.52568e-08
Esi0420_0016	conserved unknown protein	-33.467	-33.0981	3.72529e-09	5.52568e-08
Esi0005_0071	expressed unknown protein	-33.467	-33.0981	3.72529e-09	5.52568e-08
Esi0034_0065	conserved unknown protein	-33.4937	33.0447	3.72529e-09	5.52568e-08
Esi0070_0114	conserved unknown protein	-33.4937	33.0447	3.72529e-09	5.52568e-08
Esi0125_0025	conserved unknown protein	-33.4937	33.0447	3.72529e-09	5.52568e-08
Esi0140_0034	conserved unknown protein	-33.4937	33.0447	3.72529e-09	5.52568e-08
Esi0421_0017	dynein heavy chain	-33.4937	33.0447	3.72529e-09	5.52568e-08
Esi0028_0053	putative: similar to centrin	-33.4937	33.0447	3.72529e-09	5.52568e-08
Esi0032_0004	conserved unknown protein	-19.2773	-5.104	4.07454e-09	6.03269e-08
Esi0055_0088	conserved unknown protein	-19.2773	-5.104	4.07454e-09	6.03269e-08
Esi0264_0022	expressed unknown protein	-16.1522	-1.73959	4.16682e-09	6.1637e-08
Esi0285_0027	hypothetical protein	-17.4849	-2.68896	4.23671e-09	6.25001e-08
Esi0127_0059	similar to phosphatidylinositol 4-kinase III beta	-17.4849	-2.68896	4.23671e-09	6.25001e-08
Esi0136_0015	conserved unknown protein	-17.6486	2.98346	4.23671e-09	6.25001e-08
Esi0055_0037	conserved unknown protein	-15.0548	1.16609	4.57994e-09	6.75021e-08
Esi0030_0148	expressed unknown protein	-16.1952	-1.75851	4.58957e-09	6.75828e-08
Esi0180_0014	Molecular chaperones HSP70/HSC70, HSP70 superfamily	-15.1622	1.21793	4.61969e-09	6.79646e-08
Esi0022_0126	conserved unknown protein	-16.0234	-1.6118	4.65998e-09	6.84954e-08
Esi0064_0039	conserved unknown protein	-15.398	-1.29992	4.7208e-09	6.93267e-08
Esi0023_0155	expressed unknown protein	-17.0705	2.39076	4.8022e-09	7.04582e-08
Esi0113_0048	Small nuclear ribonucleoprotein-associated protein E	-15.7625	1.50672	5.03216e-09	7.37656e-08
Esi0045_0021	expressed unknown protein	-16.9737	2.3334	5.04492e-09	7.38861e-08
Esi0010_0168	expressed unknown protein	-15.8243	-1.51429	5.07987e-09	7.4264e-08
Esi0064_0043	expressed unknown protein	-15.8243	-1.51429	5.07987e-09	7.4264e-08
Esi0117_0075	conserved unknown protein	-18.0986	-3.46155	5.10019e-09	7.43602e-08
Esi0014_0225	conserved unknown protein	-18.0812	3.28832	5.10019e-09	7.43602e-08
Esi0055_0012	conserved unknown protein	-18.0812	3.28832	5.10019e-09	7.43602e-08
Esi0010_0190	putative copper transporter	-16.7006	-2.08263	5.24027e-09	7.6334e-08
Esi0298_0010	RND family transporter: Niemann-Pick type C1 disease protein-like protein	-16.8194	2.19717	5.25732e-09	7.65137e-08
Esi0347_0013	expressed unknown protein	-15.0202	-1.16059	5.37147e-09	7.81051e-08
Esi0306_0043	histone H4	-18.6924	4.06592	5.39876e-09	7.83616e-08
Esi0054_0020	trafficking protein particle complex subunit 2, putative	-18.6924	4.06592	5.39876e-09	7.83616e-08
Esi0378_0023	expressed unknown protein	-15.0881	-1.18307	5.4689e-09	7.93088e-08
Esi0353_0008	viral A-type inclusion protein	-15.7057	1.46858	5.6071e-09	8.12257e-08
Esi0044_0004	EsV-1-7	-15.9948	1.64732	5.61109e-09	8.12257e-08
Esi0100_0046	hypothetical protein	-18.3609	-3.76697	5.63159e-09	8.145e-08
Esi0030_0164	Serine/threonine-protein kinase CTR1	-16.3515	1.82888	5.9565e-09	8.60725e-08
Esi0211_0010	Ubiquitin family protein, expressed	-16.4024	1.86123	6.42399e-09	9.27453e-08
Esi0134_0071	similar to 40S ribosomal protein S29	-15.4559	-1.34608	6.48086e-09	9.34003e-08
Esi0090_0023	ER degradation-enhancing alpha-mannosidase-like 1, family GH47	-15.108	-1.18417	6.48076e-09	9.34003e-08
Esi0015_0120	conserved unknown protein	-16.4554	1.896	6.88232e-09	9.90103e-08
Esi0080_0030	conserved unknown protein	-17.1702	-2.39946	6.90142e-09	9.91973e-08
Esi0590_0004	alpha/beta hydrolase fold domain protein	-33.4933	-33.0456	7.45058e-09	1.05938e-07
Esi0529_0004	conserved unknown protein	-33.4933	-33.0456	7.45058e-09	1.05938e-07
Esi0035_0150	m-AAA protease subunit, Afg3/Yta10-like protein	-33.4933	-33.0456	7.45058e-09	1.05938e-07
Esi0247_0020	conserved unknown protein	-17.5	-2.65859	7.45521e-09	1.05938e-07
Esi0121_0033	conserved unknown protein	-33.519	32.9941	7.45058e-09	1.05938e-07
Esi0099_0040	Endo-1,3-beta-glucanase, family GH81	-33.519	32.9941	7.45058e-09	1.05938e-07
Esi0266_0010	expressed unknown protein	-33.519	32.9941	7.45058e-09	1.05938e-07
Esi0002_0169	hypothetical protein	-33.519	32.9941	7.45058e-09	1.05938e-07
Esi0110_0047	hypothetical protein	-33.519	32.9941	7.45058e-09	1.05938e-07
Esi0015_0132	peptidyl prolyl cis/trans isomerase like	-33.519	32.9941	7.45058e-09	1.05938e-07
Esi0003_0302	possible ribosome assembly protein 4	-33.519	32.9941	7.45058e-09	1.05938e-07
Esi0026_0123	Serine/Threonine Dehydratase	-33.519	32.9941	7.45058e-09	1.05938e-07
Esi0018_0025	Flavin-binding monooxygenase-like subfamily	-19.3002	-5.0582	7.91624e-09	1.12e-07
Esi0233_0038	conserved unknown protein	-19.2773	4.896	7.91624e-09	1.12e-07
Esi0000_0060	expressed unknown protein	-19.2773	4.896	7.91624e-09	1.12e-07
Esi0003_0284	expressed unknown protein	-19.2773	4.896	7.91624e-09	1.12e-07
Esi0024_0071	expressed unknown protein	-19.2773	4.896	7.91624e-09	1.12e-07
Esi0237_0021	Heat shock protein 70 - putative	-15.385	-1.27393	8.29407e-09	1.17243e-07
Esi0037_0098	conserved unknown protein	-16.9202	-2.20354	8.39601e-09	1.18478e-07
Esi0148_0040	conserved unknown protein	-16.8468	-2.15131	8.58218e-09	1.20686e-07
Esi0002_0198	DNA double-strand break repair rad50 ATPase	-16.8468	-2.15131	8.58218e-09	1.20686e-07
Esi0158_0026	beta strand repeat-containing protein	-16.9159	2.21793	8.58218e-09	1.20686e-07
Esi0091_0065	similar to Ecdysoneless homolog (Drosophila)	-16.9049	2.23995	8.58218e-09	1.20686e-07
Esi0041_0161	conserved unknown protein	-18.1164	-3.42593	9.33488e-09	1.3093e-07
Esi0898_0001	conserved unknown protein	-18.0986	3.25355	9.33488e-09	1.3093e-07
Esi0398_0017	expressed unknown protein	-16.0012	-1.5674	9.61025e-09	1.34676e-07
Esi0019_0063	conserved unknown protein	-16.4113	1.84353	1.01213e-08	1.41594e-07
Esi0046_0135	conserved unknown protein	-18.7336	-4.19146	1.02445e-08	1.42948e-07
Esi0071_0026	putative serine protease-like protein	-18.7336	-4.19146	1.02445e-08	1.42948e-07
Esi0104_0037	UDP-N-acetylglucosamine--peptide N-acetylglucosaminyltransferase, family GT41	-18.7127	4.02528	1.02445e-08	1.42948e-07
Esi0010_0194	Sm-like protein LSm2	-17.6439	-2.75608	1.03258e-08	1.43712e-07
Esi0014_0173	conserved unknown protein	-17.7231	2.8346	1.03258e-08	1.43712e-07
Esi0095_0032	conserved unknown protein	-17.7231	2.8346	1.03258e-08	1.43712e-07
Esi0016_0010	conserved unknown protein	-18.3801	-3.72849	1.04792e-08	1.45225e-07
Esi0016_0186	conserved unknown protein	-18.3609	3.55896	1.04792e-08	1.45225e-07
Esi0046_0024	conserved unknown protein	-18.3609	3.55896	1.04792e-08	1.45225e-07
Esi0139_0002	Hydrocephalus-inducing protein, Hydin-like protein	-18.3609	3.55896	1.04792e-08	1.45225e-07
Esi0133_0048	Annexin	-17.3999	2.65089	1.05072e-08	1.45489e-07
Esi0010_0105	conserved unknown protein	-15.245	-1.21418	1.06893e-08	1.47884e-07
Esi0224_0050	expressed unknown protein	-16.0395	-1.57974	1.08379e-08	1.49685e-07
Esi0063_0089	flagellar associated protein	-15.9711	1.60001	1.12992e-08	1.55658e-07
Esi0131_0060	ubiquinol cytochrome c reductase subunit 6	-15.3908	-1.26243	1.18673e-08	1.63209e-07
Esi0223_0032	conserved unknown protein	-16.5415	-1.93182	1.23404e-08	1.69571e-07
Esi0000_0463	ribulose-phosphate 3-epimerase	-14.9278	1.09928	1.27602e-08	1.74895e-07
Esi0037_0132	conserved unknown protein	-17.1874	2.43205	1.275e-08	1.74895e-07
Esi0179_0026	conserved unknown protein	-15.9049	1.55204	1.30042e-08	1.78089e-07
Esi0037_0088	conserved unknown protein	-17.9032	3.00033	1.36805e-08	1.87036e-07
Esi0000_0321	conserved unknown protein	-16.7887	-2.08128	1.41147e-08	1.92647e-07
Esi0080_0073	YihA4, YihA/EngB-like GTPase	-16.7887	-2.08128	1.41147e-08	1.92647e-07
Esi0301_0020	conserved unknown protein	-16.9271	2.19556	1.41407e-08	1.92841e-07
Esi0209_0047	conserved unknown protein	-15.4027	1.30039	1.43819e-08	1.95965e-07
Esi0349_0026	DEAD box helicase	-16.0092	-1.55146	1.45605e-08	1.98233e-07
Esi0339_0009	conserved unknown protein	-14.8895	-1.06093	1.46502e-08	1.99286e-07
Esi0435_0012	conserved unknown protein	-15.8127	-1.46246	1.46871e-08	1.99621e-07
Esi0042_0039	similar to DEK oncogene (DNA binding),	-33.5205	-32.9912	1.49012e-08	2.01017e-07
Esi0019_0188	Allergen V5/Tpx-1 related	-33.5453	32.9416	1.49012e-08	2.01017e-07
Esi0074_0014	conserved unknown protein	-33.5453	32.9416	1.49012e-08	2.01017e-07
Esi0391_0023	conserved unknown protein	-33.5453	32.9416	1.49012e-08	2.01017e-07
Esi0326_0013	expressed unknown protein	-33.5453	32.9416	1.49012e-08	2.01017e-07
Esi0029_0022	histone deacetylase family protein, plastidal	-33.5453	32.9416	1.49012e-08	2.01017e-07
Esi0146_0035	hypothetical protein	-33.5453	32.9416	1.49012e-08	2.01017e-07
Esi0232_0003	hypothetical protein	-33.5453	32.9416	1.49012e-08	2.01017e-07
Esi1063_0002	hypothetical protein	-33.5453	32.9416	1.49012e-08	2.01017e-07
Esi0025_0155	hypothetical protein	-19.3002	4.85019	1.53668e-08	2.07127e-07
Esi0466_0009	Mannuronan C-5-epimerase	-17.3999	-2.51904	1.57026e-08	2.11478e-07
Esi0393_0016	Fatty acid desaturase	-16.0476	-1.56343	1.64672e-08	2.21591e-07
Esi0457_0014	conserved unknown protein	-15.0383	1.11544	1.66056e-08	2.23269e-07
Esi0049_0023	ATP-binding cassette superfamily	-15.0726	1.13046	1.69926e-08	2.28094e-07
Esi0016_0055	conserved unknown protein	-18.1164	3.21793	1.70514e-08	2.28506e-07
Esi0313_0039	EsV-1-7	-18.1164	3.21793	1.70514e-08	2.28506e-07
Esi0115_0089	conserved unknown protein	-16.4429	-1.85402	1.71943e-08	2.30231e-07
Esi0038_0047	conserved unknown protein	-17.4134	2.62392	1.8028e-08	2.41195e-07
Esi0112_0083	hypothetical protein	-17.7389	2.80289	1.83236e-08	2.44948e-07
Esi0018_0035	conserved unknown protein	-18.7551	-4.1484	1.94123e-08	2.58438e-07
Esi0228_0036	conserved unknown protein	-18.7551	-4.1484	1.94123e-08	2.58438e-07
Esi0139_0023	expressed unknown protein	-18.7551	-4.1484	1.94123e-08	2.58438e-07
Esi0052_0051	Glycosyltransferase, family GT49	-15.8801	-1.47951	1.94095e-08	2.58438e-07
Esi0091_0037	expressed unknown protein	-18.7336	3.98346	1.94123e-08	2.58438e-07
Esi0217_0013	General transcription factor II H, polypeptide 2	-18.3801	3.52049	1.9465e-08	2.58928e-07
Esi0024_0063	conserved unknown protein	-17.1974	-2.34501	1.9965e-08	2.65361e-07
Esi0122_0044	hypothetical protein	-16.6096	-1.94354	2.07835e-08	2.75789e-07
Esi0174_0020	conserved unknown protein	-16.328	1.74748	2.07799e-08	2.75789e-07
Esi0155_0047	conserved unknown protein	-16.1437	-1.65541	2.08836e-08	2.76861e-07
Esi0180_0041	expressed unknown protein	-14.8225	-1.03	2.08984e-08	2.76861e-07
Esi0000_0052	hypothetical protein	-16.7336	-2.01654	2.25198e-08	2.97855e-07
Esi0146_0074	conserved unknown protein	-16.7909	2.0552	2.25198e-08	2.97855e-07
Esi0297_0017	conserved unknown protein	-17.5314	-2.59586	2.29186e-08	3.02884e-07
Esi0010_0022	conserved unknown protein	-15.6249	-1.3618	2.40322e-08	3.17342e-07
Esi0019_0186	conserved unknown protein	-17.9202	2.96639	2.45798e-08	3.24046e-07
Esi0116_0039	conserved unknown protein	-17.9202	2.96639	2.45798e-08	3.24046e-07
Esi0004_0166	conserved unknown protein	-16.4293	1.80746	2.49283e-08	3.28375e-07
Esi0035_0036	conserved unknown protein	-16.0559	-1.54695	2.49573e-08	3.2849e-07
Esi0123_0074	expressed unknown protein	-15.8834	1.50897	2.51032e-08	3.30142e-07
Esi0667_0006	hypothetical protein	-15.5942	1.34346	2.5432e-08	3.34197e-07
Esi0024_0100	conserved unknown protein	-15.9856	1.57116	2.54756e-08	3.34499e-07
Esi0103_0030	conserved unknown protein	-17.5517	2.7325	2.71685e-08	3.56151e-07
Esi0098_0017	expressed unknown protein	-15.4135	1.27886	2.9072e-08	3.80796e-07
Esi0005_0147	ankyrin repeat domain protein	-33.5488	-32.9346	2.98023e-08	3.86004e-07
Esi0079_0068	beta-1,3-n-acetylglucosaminyltransferase, putative	-33.5488	-32.9346	2.98023e-08	3.86004e-07
Esi0289_0013	conserved unknown protein	-33.5488	-32.9346	2.98023e-08	3.86004e-07
Esi0393_0014	calponin domain-containing protein	-19.3484	-4.96198	2.98023e-08	3.86004e-07
Esi0065_0087	conserved unknown protein	-19.3484	-4.96198	2.98023e-08	3.86004e-07
Esi0414_0009	fructose-1,6-bisphosphate aldolase	-19.3239	4.80289	2.98023e-08	3.86004e-07
Esi0033_0141	Glycosyltransferase, family GT47	-19.3239	4.80289	2.98023e-08	3.86004e-07
Esi0209_0050	hypothetical protein	-19.3239	4.80289	2.98023e-08	3.86004e-07
Esi0000_0454	conserved unknown protein	-33.5725	32.8872	2.98023e-08	3.86004e-07
Esi0082_0049	conserved unknown protein	-33.5725	32.8872	2.98023e-08	3.86004e-07
Esi0214_0008	conserved unknown protein	-33.5725	32.8872	2.98023e-08	3.86004e-07
Esi0531_0008	conserved unknown protein	-33.5725	32.8872	2.98023e-08	3.86004e-07
Esi0023_0016	expressed unknown protein	-33.5725	32.8872	2.98023e-08	3.86004e-07
Esi0139_0006	hypothetical protein	-33.5725	32.8872	2.98023e-08	3.86004e-07
Esi0017_0158	survivin	-15.7379	-1.39819	3.03967e-08	3.93364e-07
Esi0144_0082	conserved unknown protein	-14.7863	-1.00779	3.0419e-08	3.93364e-07
Esi0000_0347	conserved unknown protein	-17.4271	2.59644	3.08504e-08	3.98625e-07
Esi0005_0267	flagellar associated protein	-18.1346	3.1814	3.10815e-08	4.00974e-07
Esi0013_0065	Hypothetical leucine rich repeat protein	-18.1346	3.1814	3.10815e-08	4.00974e-07
Esi0151_0058	cation efflux family protein	-16.3127	-1.74555	3.22151e-08	4.14609e-07
Esi0013_0108	conserved unknown protein	-16.3127	-1.74555	3.22151e-08	4.14609e-07
Esi0229_0014	conserved unknown protein	-15.8273	-1.43331	3.22e-08	4.14609e-07
Esi0009_0068	expressed unknown protein	-17.6775	-2.68896	3.24374e-08	4.1681e-07
Esi0031_0143	Sm-like protein LSm1	-17.6775	-2.68896	3.24374e-08	4.1681e-07
Esi0208_0044	conserved unknown protein	-15.5059	-1.30194	3.25317e-08	4.17362e-07
Esi0212_0047	thaumatin-domain containing protein	-15.5229	1.29561	3.25317e-08	4.17362e-07
Esi0223_0003	aureochrome 4	-16.6587	1.95828	3.32162e-08	4.25807e-07
Esi0272_0036	Hypothetical leucine rich repeat protein	-17.3149	2.48096	3.38217e-08	4.32886e-07
Esi0050_0081	hypothetical protein	-17.3149	2.48096	3.38217e-08	4.32886e-07
Esi0057_0072	hypothetical protein	-15.2061	-1.15764	3.49068e-08	4.46071e-07
Esi0032_0074	conserved unknown protein	-15.229	1.17893	3.49068e-08	4.46071e-07
Esi0140_0071	conserved unknown protein	-15.7952	1.44143	3.53131e-08	4.50908e-07
Esi0034_0101	conserved unknown protein	-17.2127	2.38142	3.60145e-08	4.59142e-07
Esi0276_0018	conserved unknown protein	-18.3999	3.48096	3.60887e-08	4.59728e-07
Esi0193_0046	ankyrin repeat protein	-18.7551	3.94039	3.6729e-08	4.66421e-07
Esi0000_0348	conserved unknown protein	-18.7551	3.94039	3.6729e-08	4.66421e-07
Esi0005_0040	conserved unknown protein	-18.7551	3.94039	3.6729e-08	4.66421e-07
Esi0015_0103	conserved unknown protein	-18.7551	3.94039	3.6729e-08	4.66421e-07
Esi0241_0018	expressed unknown protein	-14.9027	-1.03446	3.69619e-08	4.69012e-07
Esi0002_0232	Nicotinamide nucleotide transhydrogenase	-17.1186	2.29455	3.74225e-08	4.74116e-07
Esi0084_0012	nucleolar complex associated 2 homolog	-17.1186	2.29455	3.74225e-08	4.74116e-07
Esi0151_0029	6-phosphofructo-2-kinase/fructose-2,6-bisphosphatase	-16.8826	-2.07975	3.8077e-08	4.81395e-07
Esi0000_0467	expressed unknown protein	-16.8826	-2.07975	3.8077e-08	4.81395e-07
Esi0063_0095	conserved unknown protein	-17.0314	2.21793	3.8086e-08	4.81395e-07
Esi0038_0013	myosin-like protein	-15.0826	-1.11385	3.84902e-08	4.86126e-07
Esi0006_0092	conserved unknown protein	-16.4385	1.78908	3.89641e-08	4.91729e-07
Esi0159_0010	conserved unknown protein	-17.7076	2.86562	4.0032e-08	5.04813e-07
Esi0026_0052	conserved unknown protein	-15.8017	-1.41143	4.09805e-08	5.16373e-07
Esi0000_0535	Clathrin assembly complex, small subunit	-16.4627	-1.8145	4.24989e-08	5.35091e-07
Esi0010_0050	Similar to dedicator of cytokinesis	-15.9957	-1.49227	4.36433e-08	5.49075e-07
Esi0003_0197	conserved unknown protein	-17.9554	-3.104	4.40594e-08	5.52596e-07
Esi0133_0055	PTIF2, plastid translation intiation factor 2	-17.9554	-3.104	4.40594e-08	5.52596e-07
Esi0200_0017	60S ribosomal protein L36	-17.9376	2.93162	4.40594e-08	5.52596e-07
Esi0308_0038	conserved unknown protein	-17.9376	2.93162	4.40594e-08	5.52596e-07
Esi0060_0119	transport protein particle (TRAPP) component Bet3, putative	-16.5165	-1.84097	4.60625e-08	5.76829e-07
Esi0017_0203	hypothetical protein	-16.5487	1.85752	4.60625e-08	5.76829e-07
Esi0194_0025	hypothetical protein	-17.4306	-2.45764	4.68818e-08	5.86185e-07
Esi0108_0016	U2 small nuclear ribonucleoprotein auxiliary factor large subunit	-17.5663	2.70335	4.68818e-08	5.86185e-07
Esi0018_0046	conserved unknown protein	-16.1364	-1.57215	4.84213e-08	6.04504e-07
Esi0064_0052	conserved unknown protein	-16.1702	1.60054	4.84213e-08	6.04504e-07
Esi0027_0139	similar to Uncharacterized protein conserved in bacteria with a cystatin-like fold	-15.9306	-1.45764	4.94428e-08	6.16781e-07
Esi0164_0064	chaperonin cpn60	-16.5726	-1.86954	4.95749e-08	6.17008e-07
Esi0079_0058	conserved unknown protein	-16.6175	1.87582	4.95749e-08	6.17008e-07
Esi0182_0022	conserved unknown protein	-16.6175	1.87582	4.95749e-08	6.17008e-07
Esi0083_0098	peroxidase	-17.4411	2.56842	5.26483e-08	6.54758e-07
Esi0895_0001	expressed unknown protein	-15.539	-1.29304	5.48087e-08	6.81104e-07
Esi0025_0118	conserved unknown protein	-16.7443	1.96209	5.60293e-08	6.9574e-07
Esi0000_0021	conserved unknown protein	-18.1534	3.14393	5.65315e-08	7.01439e-07
Esi0134_0017	expressed unknown protein	-15.0225	1.06592	5.69631e-08	7.05716e-07
Esi0075_0004	alpha/beta hydrolase fold	-17.2257	-2.28843	5.71361e-08	7.07321e-07
Esi0346_0006	conserved unknown protein	-17.7887	-2.91136	5.72777e-08	7.08533e-07
Esi0240_0034	conserved unknown protein	-19.3484	4.75398	5.7742e-08	7.13191e-07
Esi0245_0010	conserved unknown protein	-19.3484	4.75398	5.7742e-08	7.13191e-07
Esi0035_0159	expressed unknown protein	-15.3531	-1.18714	5.86271e-08	7.23023e-07
Esi0176_0004	hypothetical protein	-16.7565	-1.97074	5.87133e-08	7.23537e-07
Esi0306_0042	acid phosphatase/ protein serine/threonine phosphatase	-33.5782	-32.8757	5.96046e-08	7.26256e-07
Esi0029_0039	conserved unknown protein	-33.5782	-32.8757	5.96046e-08	7.26256e-07
Esi0089_0121	conserved unknown protein	-33.5782	-32.8757	5.96046e-08	7.26256e-07
Esi0281_0016	conserved unknown protein	-33.5782	-32.8757	5.96046e-08	7.26256e-07
Esi0018_0190	expressed unknown protein	-33.5782	-32.8757	5.96046e-08	7.26256e-07
Esi0153_0053	expressed unknown protein	-33.5782	-32.8757	5.96046e-08	7.26256e-07
Esi0210_0032	expressed unknown protein	-33.5782	-32.8757	5.96046e-08	7.26256e-07
Esi0021_0174	FKBP-type peptidyl-prolyl cis-trans isomerase 5	-33.5782	-32.8757	5.96046e-08	7.26256e-07
Esi0177_0023	phenylalanyl-tRNA synthetase	-33.5782	-32.8757	5.96046e-08	7.26256e-07
Esi0238_0018	short-chain dehydrogenase/reductase SDR	-33.5782	-32.8757	5.96046e-08	7.26256e-07
Esi0006_0086	guanylyl cyclase	-33.6008	32.8306	5.96046e-08	7.26256e-07
Esi0005_0150	hypothetical protein	-33.6008	32.8306	5.96046e-08	7.26256e-07
Esi0086_0040	hypothetical protein	-33.6008	32.8306	5.96046e-08	7.26256e-07
Esi0101_0052	hypothetical protein	-33.6008	32.8306	5.96046e-08	7.26256e-07
Esi0280_0006	predicted ATPase of the ABC class	-33.6008	32.8306	5.96046e-08	7.26256e-07
Esi0028_0017	conserved unknown protein	-17.2257	2.35543	6.02754e-08	7.33878e-07
Esi0180_0044	Rab1B, RAB family GTPase	-17.0497	-2.15845	6.2095e-08	7.53772e-07
Esi0003_0175	conserved unknown protein	-17.1312	2.26946	6.2095e-08	7.53772e-07
Esi0008_0231	selenoprotein T	-17.1312	2.26946	6.2095e-08	7.53772e-07
Esi0024_0138	Amidophosphoribosyltransferase	-16.9618	2.1263	6.22176e-08	7.54696e-07
Esi0057_0131	conserved unknown protein	-15.1074	-1.104	6.3046e-08	7.64173e-07
Esi0334_0004	similar to maternal embryonic leucine zipper kinase	-15.5663	-1.29665	6.45035e-08	7.81257e-07
Esi0104_0006	similar to thioredoxin-like protein, partial	-18.4411	-3.6065	6.67787e-08	8.04018e-07
Esi0028_0047	DEAD box helicase	-16.502	1.80289	6.65367e-08	8.04018e-07
Esi0192_0016	Serine palmitoyltransferase	-16.502	1.80289	6.65367e-08	8.04018e-07
Esi0014_0062	conserved unknown protein	-18.4202	3.44032	6.67787e-08	8.04018e-07
Esi0297_0005	conserved unknown protein	-18.4202	3.44032	6.67787e-08	8.04018e-07
Esi0130_0011	expressed unknown protein	-18.4202	3.44032	6.67787e-08	8.04018e-07
Esi0338_0009	peptide chain release factor 1	-18.4202	3.44032	6.67787e-08	8.04018e-07
Esi0175_0012	conserved unknown protein	-15.4721	-1.25872	6.79249e-08	8.17212e-07
Esi0153_0024	chitinase-domain containing protein	-18.7773	3.896	6.93835e-08	8.31681e-07
Esi0322_0013	hypothetical protein	-18.7773	3.896	6.93835e-08	8.31681e-07
Esi0350_0016	hypothetical protein	-18.7773	3.896	6.93835e-08	8.31681e-07
Esi0010_0024	similar to putative mitochondrial rna splicing protein OR magnesium ion transporter Mrs2	-18.7773	3.896	6.93835e-08	8.31681e-07
Esi0028_0119	conserved unknown protein	-17.5642	-2.53027	6.97381e-08	8.34699e-07
Esi0125_0030	epimerase/dehydrogenase	-16.5269	-1.82021	7.24537e-08	8.65926e-07
Esi0438_0010	hypothetical protein	-16.3315	-1.70807	7.67943e-08	9.17127e-07
Esi0006_0183	Carbamoyl-phosphate synthase (glutamine-hydrolyzing)	-16.5833	-1.84816	7.83662e-08	9.34526e-07
Esi0048_0118	Derlin (Degradation in endoplasmic reticulum protein ) (Der1-like protein)	-16.6277	1.85536	7.83662e-08	9.34526e-07
Esi0086_0039	conserved unknown protein	-17.9554	2.896	7.87838e-08	9.38817e-07
Esi0003_0333	PObg1, plastid Obg/CgtA-like GTPase 1	-15.2775	-1.14909	8.13861e-08	9.69115e-07
Esi0063_0124	conserved unknown protein	-16.2037	-1.6365	8.30992e-08	9.88789e-07
Esi0194_0021	expressed unknown protein	-16.6422	-1.87844	8.41232e-08	1.00024e-06
Esi0099_0021	conserved unknown protein	-15.6743	-1.32639	8.54129e-08	1.01409e-06
Esi0003_0129	ferredoxin nitrite reductase	-15.6743	-1.32639	8.54129e-08	1.01409e-06
Esi0036_0011	flagellar associated protein	-15.2053	1.13163	9.16374e-08	1.0872e-06
Esi0046_0086	conserved unknown protein	-14.8648	1.00605	9.29762e-08	1.10228e-06
Esi0070_0104	conserved unknown protein	-17.2403	-2.25928	9.62443e-08	1.13853e-06
Esi0192_0028	conserved unknown protein	-17.3422	2.42651	9.62443e-08	1.13853e-06
Esi0041_0046	conserved unknown protein	-15.4263	-1.19146	9.73049e-08	1.15024e-06
Esi0194_0026	conserved unknown protein	-16.1127	-1.52485	9.75891e-08	1.15276e-06
Esi0128_0027	Fumarate hydratase (Fumarase)	-16.8966	2.04284	9.84285e-08	1.16183e-06
Esi0166_0039	conserved unknown protein	-17.7887	2.70335	1.00875e-07	1.18811e-06
Esi0239_0032	expressed unknown protein	-17.7887	2.70335	1.00875e-07	1.18811e-06
Esi0122_0066	Hypothetical leucine rich repeat protein	-17.7887	2.70335	1.00875e-07	1.18811e-06
Esi0003_0005	conserved unknown protein	-18.1726	3.10545	1.02584e-07	1.20649e-06
Esi0292_0035	conserved unknown protein	-18.1726	3.10545	1.02584e-07	1.20649e-06
Esi0345_0022	conserved unknown protein	-16.983	-2.07801	1.02899e-07	1.20845e-06
Esi0013_0036	conserved unknown protein	-17.0559	2.16902	1.02899e-07	1.20845e-06
Esi0110_0042	conserved unknown protein	-16.483	-1.77385	1.03872e-07	1.21899e-06
Esi0081_0065	conserved unknown protein	-15.5682	1.26725	1.11715e-07	1.30777e-06
Esi0085_0112	aldo/keto reductase	-19.3737	4.70335	1.11759e-07	1.30777e-06
Esi0092_0014	conserved unknown protein	-19.3737	4.70335	1.11759e-07	1.30777e-06
Esi0116_0005	expressed unknown protein	-19.3737	4.70335	1.11759e-07	1.30777e-06
Esi0008_0118	ATP-binding region, ATPase-like	-15.3483	1.19145	1.14719e-07	1.34144e-06
Esi0120_0014	Cellulose synthase (UDP-forming), family GT2	-33.6089	-32.8143	1.19209e-07	1.37867e-06
Esi0057_0063	conserved unknown protein	-33.6089	-32.8143	1.19209e-07	1.37867e-06
Esi0144_0038	conserved unknown protein	-33.6089	-32.8143	1.19209e-07	1.37867e-06
Esi0176_0030	conserved unknown protein	-33.6089	-32.8143	1.19209e-07	1.37867e-06
Esi0021_0099	PAS/RGS domain protein	-33.6089	-32.8143	1.19209e-07	1.37867e-06
Esi0320_0023	expressed unknown protein	-15.8838	-1.39523	1.19261e-07	1.37867e-06
Esi0000_0337	GPA4, alpha subunit of a heterotrimeric G protein	-15.9117	1.45239	1.19261e-07	1.37867e-06
Esi0011_0114	conserved unknown protein	-33.6302	32.7717	1.19209e-07	1.37867e-06
Esi0143_0052	conserved unknown protein	-33.6302	32.7717	1.19209e-07	1.37867e-06
Esi0479_0020	conserved unknown protein	-33.6302	32.7717	1.19209e-07	1.37867e-06
Esi0176_0043	expressed unknown protein	-33.6302	32.7717	1.19209e-07	1.37867e-06
Esi0076_0036	hypothetical protein	-33.6302	32.7717	1.19209e-07	1.37867e-06
Esi0105_0044	hypothetical protein	-33.6302	32.7717	1.19209e-07	1.37867e-06
Esi0438_0015	hypothetical protein	-33.6302	32.7717	1.19209e-07	1.37867e-06
Esi0034_0133	similar to ankyrin 2,3/unc44	-33.6302	32.7717	1.19209e-07	1.37867e-06
Esi0089_0065	WD repeat-containing protein	-33.6302	32.7717	1.19209e-07	1.37867e-06
Esi0004_0288	hypothetical protein	-18.4627	-3.56343	1.23313e-07	1.42248e-06
Esi0162_0045	40S ribosomal protein S4	-15.6812	-1.31259	1.23178e-07	1.42248e-06
Esi0061_0083	Tetratricopeptide TPR_2 repeat protein	-18.4411	3.3985	1.23313e-07	1.42248e-06
Esi0041_0023	hypothetical protein	-16.6381	1.8346	1.23516e-07	1.42381e-06
Esi0154_0009	Aspartyl-tRNA Synthetase	-18.8239	-4.01089	1.30851e-07	1.50409e-06
Esi0015_0145	conserved unknown protein	-18.8239	-4.01089	1.30851e-07	1.50409e-06
Esi0082_0071	glutamyl tRNA amidotransferase, subunit A, n-terminal region	-18.8002	3.85019	1.30851e-07	1.50409e-06
Esi0509_0002	conserved unknown protein	-16.7006	1.87462	1.33287e-07	1.52993e-06
Esi0418_0021	conserved unknown protein	-14.9877	-1.03946	1.36919e-07	1.57051e-06
Esi0145_0068	Ca2+-ATPase	-17.4627	-2.39351	1.38434e-07	1.58676e-06
Esi0099_0038	conserved unknown protein	-17.9737	2.85947	1.40516e-07	1.6095e-06
Esi0028_0072	protein kinase:ABC1 family	-15.1566	1.0928	1.41521e-07	1.61986e-06
Esi0032_0070	conserved unknown protein	-16.2766	1.60969	1.42696e-07	1.63217e-06
Esi0029_0113	small ubiquitin-like modifier	-15.7114	-1.317	1.44613e-07	1.65293e-06
Esi0094_0065	LISK family protein kinase	-16.4765	1.71313	1.46298e-07	1.66984e-06
Esi0194_0014	conserved unknown protein	-16.4668	1.7325	1.46298e-07	1.66984e-06
Esi0231_0008	dice1/dead/H box polypeptide, putative	-16.1522	1.53159	1.46757e-07	1.67389e-06
Esi0008_0145	conserved unknown protein	-16.9083	2.01938	1.5878e-07	1.80976e-06
Esi0182_0042	conserved unknown protein	-15.3291	-1.13905	1.59922e-07	1.82149e-06
Esi0056_0025	Alpha/beta hydrolase fold	-16.3032	-1.65149	1.60993e-07	1.83241e-06
Esi0422_0018	thioredoxin-like 5	-17.2551	-2.22953	1.61638e-07	1.83846e-06
Esi0302_0019	similar to ubiquitin	-15.4328	1.18424	1.62521e-07	1.84721e-06
Esi0488_0009	conserved unknown protein	-16.9858	2.0782	1.64643e-07	1.87002e-06
Esi0080_0068	cobalamin synthesis protein, P47K	-17.8239	-2.84097	1.7717e-07	2.00529e-06
Esi0054_0103	Exo-1,3-beta-glucanase, family GH5	-17.8061	2.66859	1.7717e-07	2.00529e-06
Esi0050_0085	Leucine rich repeat protein - likely pseudogene	-17.8061	2.66859	1.7717e-07	2.00529e-06
Esi0248_0008	expressed unknown protein	-16.5481	-1.77777	1.77696e-07	2.00985e-06
Esi0193_0029	1,3-beta-glucan synthase, family GT48	-15.073	-1.05509	1.78844e-07	2.02142e-06
Esi0065_0124	hypothetical protein	-16.3729	1.65784	1.81e-07	2.04295e-06
Esi0043_0021	Putative subunit of the Anaphase Promoting Complex	-16.3729	1.65784	1.81e-07	2.04295e-06
Esi0287_0007	conserved unknown protein	-15.5859	-1.25748	1.87691e-07	2.117e-06
Esi0013_0035	expressed unknown protein	-16.2218	-1.60043	1.90741e-07	2.14842e-06
Esi0008_0091	conserved unknown protein	-16.2396	1.5706	1.90741e-07	2.14842e-06
Esi0081_0063	aureochrome 3	-15.7738	-1.32639	1.9896e-07	2.23944e-06
Esi0022_0050	conserved unknown protein	-15.9187	-1.40234	2.03517e-07	2.28756e-06
Esi0000_0656	hypothetical protein	-17.5986	-2.46155	2.09868e-07	2.35568e-06
Esi0041_0013	conserved unknown protein	-19.4271	-4.80444	2.16067e-07	2.41858e-06
Esi0063_0032	Magnesium chelatase subunit H, putative chloroplast precursor	-15.6653	-1.28088	2.15876e-07	2.41858e-06
Esi0052_0068	hypothetical protein	-19.3999	4.65089	2.16067e-07	2.41858e-06
Esi0173_0007	Kinase, NEK	-19.3999	4.65089	2.16067e-07	2.41858e-06
Esi0132_0035	udp-n-acetylglucosamine pyrophosphorylase	-15.2944	-1.11541	2.18186e-07	2.44062e-06
Esi0018_0075	expressed unknown protein	-18.4849	-3.51904	2.27214e-07	2.52941e-06
Esi0210_0040	Rrp4 is a component of the exosome 3'->5' exoribonuclease complex, a complex that degrades mRNAs.	-18.4849	-3.51904	2.27214e-07	2.52941e-06
Esi0002_0204	conserved unknown protein	-18.4627	3.35543	2.27214e-07	2.52941e-06
Esi0317_0025	conserved unknown protein	-18.4627	3.35543	2.27214e-07	2.52941e-06
Esi0132_0070	expressed unknown protein	-18.4627	3.35543	2.27214e-07	2.52941e-06
Esi0194_0005	expressed unknown protein	-18.4627	3.35543	2.27214e-07	2.52941e-06
Esi0011_0026	conserved unknown protein	-33.641	-32.7501	2.38419e-07	2.61825e-06
Esi0107_0077	conserved unknown protein	-33.641	-32.7501	2.38419e-07	2.61825e-06
Esi0910_0001	expressed unknown protein	-33.641	-32.7501	2.38419e-07	2.61825e-06
Esi0002_0344	flagellar associated protein putative: flagellar associated protein	-33.641	-32.7501	2.38419e-07	2.61825e-06
Esi0516_0013	Guanine nucleotide binding protein beta subunit	-33.641	-32.7501	2.38419e-07	2.61825e-06
Esi0016_0182	hypothetical protein	-33.641	-32.7501	2.38419e-07	2.61825e-06
Esi0046_0121	conserved unknown protein	-17.6119	2.61221	2.36835e-07	2.61825e-06
Esi0000_0653	conserved unknown protein	-33.6609	32.7103	2.38419e-07	2.61825e-06
Esi0005_0255	conserved unknown protein	-33.6609	32.7103	2.38419e-07	2.61825e-06
Esi0027_0026	conserved unknown protein	-33.6609	32.7103	2.38419e-07	2.61825e-06
Esi0083_0019	conserved unknown protein	-33.6609	32.7103	2.38419e-07	2.61825e-06
Esi0120_0007	conserved unknown protein	-33.6609	32.7103	2.38419e-07	2.61825e-06
Esi0129_0060	conserved unknown protein	-33.6609	32.7103	2.38419e-07	2.61825e-06
Esi0297_0004	conserved unknown protein	-33.6609	32.7103	2.38419e-07	2.61825e-06
Esi0327_0037	conserved unknown protein	-33.6609	32.7103	2.38419e-07	2.61825e-06
Esi0008_0065	expressed unknown protein	-33.6609	32.7103	2.38419e-07	2.61825e-06
Esi0170_0054	expressed unknown protein	-33.6609	32.7103	2.38419e-07	2.61825e-06
Esi0437_0010	expressed unknown protein	-33.6609	32.7103	2.38419e-07	2.61825e-06
Esi0066_0065	HNH endonuclease family protein	-33.6609	32.7103	2.38419e-07	2.61825e-06
Esi0184_0017	TYRosinase family member (tyr-3)	-33.6609	32.7103	2.38419e-07	2.61825e-06
Esi0014_0059	similar to Structural maintenance of chromosome 3	-18.8484	-3.96198	2.46335e-07	2.69607e-06
Esi0147_0018	conserved unknown protein	-18.8239	3.80289	2.46335e-07	2.69607e-06
Esi0376_0023	conserved unknown protein	-18.8239	3.80289	2.46335e-07	2.69607e-06
Esi0244_0008	hypothetical protein	-18.8239	3.80289	2.46335e-07	2.69607e-06
Esi0254_0001	hypothetical protein	-18.8239	3.80289	2.46335e-07	2.69607e-06
Esi0008_0177	Coatomer protein complex,delta sub-unit	-18.0117	-2.99153	2.49951e-07	2.73197e-06
Esi0002_0167	expressed unknown protein	-17.9924	2.822	2.49951e-07	2.73197e-06
Esi0063_0099	conserved unknown protein	-15.6952	-1.28457	2.54272e-07	2.77733e-06
Esi0372_0003	conserved unknown protein	-16.9981	2.05354	2.66592e-07	2.90603e-06
Esi0012_0131	expressed unknown protein	-16.9981	2.05354	2.66592e-07	2.90603e-06
Esi0168_0017	conserved unknown protein	-15.464	1.17777	2.70267e-07	2.94411e-06
Esi0412_0010	hypothetical protein	-15.9912	-1.41766	2.74466e-07	2.98785e-06
Esi0030_0168	expressed unknown protein	-17.1775	-2.13375	2.77564e-07	3.00947e-06
Esi0002_0013	protein-L-isoaspartate (D-aspartate) O-methyltransferase	-17.1775	-2.13375	2.77564e-07	3.00947e-06
Esi0079_0080	conserved unknown protein	-16.3822	1.63922	2.76657e-07	3.00947e-06
Esi0045_0042	kinesin light chain	-16.5991	1.75659	2.77027e-07	3.00947e-06
Esi0075_0002	conserved unknown protein	-17.2662	2.27451	2.77564e-07	3.00947e-06
Esi0105_0027	expressed unknown protein	-17.2662	2.27451	2.77564e-07	3.00947e-06
Esi0028_0169	conserved unknown protein	-17.1702	2.19145	2.78623e-07	3.01693e-06
Esi0444_0008	conserved unknown protein	-15.7812	-1.3116	2.87498e-07	3.11095e-06
Esi0120_0032	conserved unknown protein	-15.2605	-1.09286	2.93709e-07	3.17605e-06
Esi0453_0002	amino acid/peptide transporter	-15.9627	1.43657	2.98324e-07	3.22381e-06
Esi0092_0045	Light harvesting complex protein	-16.6164	-1.78207	3.04068e-07	3.28151e-06
Esi0306_0023	conserved unknown protein	-16.6593	1.79216	3.04068e-07	3.28151e-06
Esi0097_0037	magnesium and cobalt transport protein CorA	-15.3407	-1.11578	3.08688e-07	3.32695e-06
Esi0064_0062	NB-ARC and TPR repeat-containig protein	-15.6905	1.28504	3.08573e-07	3.32695e-06
Esi0026_0025	60S ribosomal protein L35	-17.8422	-2.80444	3.1028e-07	3.33968e-06
Esi0003_0344	Serine/threonine-protein kinase CTR1	-17.8422	-2.80444	3.1028e-07	3.33968e-06
Esi0172_0021	expressed unknown protein	-16.4429	1.64602	3.11023e-07	3.34546e-06
Esi0000_0461	chitin synthase 1, chs-1	-15.3826	-1.12825	3.14298e-07	3.37845e-06
Esi0260_0031	RNP-1 like RNA-binding protein	-16.2944	1.57407	3.2777e-07	3.52093e-06
Esi0207_0029	conserved unknown protein	-16.6763	-1.81027	3.31552e-07	3.5545e-06
Esi0036_0073	MEKK and related serine/threonine protein kinases amardillo repeat-containing protein	-16.6763	-1.81027	3.31552e-07	3.5545e-06
Esi0274_0030	expressed unknown protein	-16.7224	1.8309	3.31552e-07	3.5545e-06
Esi0021_0072	conserved unknown protein	-18.2336	-3.19146	3.35316e-07	3.58775e-06
Esi0047_0118	conserved unknown protein	-18.2127	3.02528	3.35316e-07	3.58775e-06
Esi0084_0076	conserved unknown protein	-18.2127	3.02528	3.35316e-07	3.58775e-06
Esi0228_0013	conserved unknown protein	-16	1.45059	3.4738e-07	3.71438e-06
Esi0000_0552	conserved unknown protein	-16.4962	1.67361	3.48248e-07	3.72121e-06
Esi0308_0033	aldehyde dehydrogenase	-15.0348	-1.01827	3.55224e-07	3.79076e-06
Esi0061_0007	conserved unknown protein	-15.3231	-1.104	3.59123e-07	3.82986e-06
Esi0254_0031	conserved unknown protein	-17.6164	-2.42593	3.62458e-07	3.86289e-06
Esi0003_0048	expressed unknown protein	-16.3224	-1.61302	3.72314e-07	3.96398e-06
Esi0282_0008	conserved unknown protein	-15.6498	-1.24985	3.72431e-07	3.96398e-06
Esi0386_0001	hypothetical protein	-15.8995	-1.36387	3.7338e-07	3.97147e-06
Esi0128_0080	hypothetical protein	-15.2473	1.09454	3.90447e-07	4.15029e-06
Esi0022_0138	RING finger protein	-15.0207	-1.00967	4.01262e-07	4.25967e-06
Esi0018_0022	eukaryotic initiation factor 3H1 subunit	-19.4554	-4.74786	4.17233e-07	4.40822e-06
Esi0250_0012	Glutamate cysteine ligase	-18.5078	-3.47324	4.17698e-07	4.40822e-06
Esi0157_0005	Voltage dependent anion channel	-18.5078	-3.47324	4.17698e-07	4.40822e-06
Esi0047_0018	conserved unknown protein	-18.4849	3.31104	4.17698e-07	4.40822e-06
Esi0043_0068	conserved unknown protein	-19.4271	4.59644	4.17233e-07	4.40822e-06
Esi0136_0065	conserved unknown protein	-19.4271	4.59644	4.17233e-07	4.40822e-06
Esi0145_0038	hypothetical protein	-19.4271	4.59644	4.17233e-07	4.40822e-06
Esi0411_0012	conserved unknown protein	-16.6096	1.73553	4.30537e-07	4.53782e-06
Esi0021_0082	expressed unknown protein	-16.6096	1.73553	4.30537e-07	4.53782e-06
Esi0117_0063	conserved unknown protein	-16.2662	1.51749	4.32778e-07	4.55849e-06
Esi0082_0058	conserved unknown protein	-17.5	2.45059	4.33638e-07	4.56163e-06
Esi0003_0281	expressed unknown protein	-17.5	2.45059	4.33638e-07	4.56163e-06
Esi0017_0193	Dihydroflavonol-4-reductase	-15.9347	-1.37028	4.36091e-07	4.58149e-06
Esi0016_0014	transferase	-15.9702	1.42146	4.36091e-07	4.58149e-06
Esi0188_0002	conserved unknown protein	-18.0314	-2.952	4.4337e-07	4.65496e-06
Esi0000_0223	conserved unknown protein	-17.2858	-2.16813	4.51662e-07	4.73283e-06
Esi0144_0066	conserved unknown protein	-15.5299	-1.19798	4.51444e-07	4.73283e-06
Esi0028_0046	conserved unknown protein	-17.385	2.34078	4.51662e-07	4.73283e-06
Esi0005_0079	Eukaryotic initiation factor 3 d subunit	-17.1837	2.16449	4.56661e-07	4.78213e-06
Esi0030_0174	zinc finger transcriptional regulator	-17.1924	-2.104	4.58883e-07	4.80231e-06
Esi0148_0049	Abortive infection protein	-18.8737	-3.91136	4.62867e-07	4.83777e-06
Esi0080_0014	Putative	-18.8484	3.75398	4.62867e-07	4.83777e-06
Esi0002_0117	conserved unknown protein	-33.6745	-32.683	4.76837e-07	4.93299e-06
Esi0003_0332	conserved unknown protein	-33.6745	-32.683	4.76837e-07	4.93299e-06
Esi0020_0105	conserved unknown protein	-33.6745	-32.683	4.76837e-07	4.93299e-06
Esi0098_0062	conserved unknown protein	-33.6745	-32.683	4.76837e-07	4.93299e-06
Esi0129_0074	expressed unknown protein	-33.6745	-32.683	4.76837e-07	4.93299e-06
Esi0462_0006	Heat shock protein 40 like protein/ DnaJ domain containing protein	-33.6745	-32.683	4.76837e-07	4.93299e-06
Esi0083_0040	hypothetical protein	-33.6745	-32.683	4.76837e-07	4.93299e-06
Esi0000_0133	inactive	-33.6745	-32.683	4.76837e-07	4.93299e-06
Esi0085_0121	NB-ARC and TPR repeat-containig protein	-33.6745	-32.683	4.76837e-07	4.93299e-06
Esi0048_0116	conserved unknown protein	-33.693	32.6461	4.76837e-07	4.93299e-06
Esi0066_0043	conserved unknown protein	-33.693	32.6461	4.76837e-07	4.93299e-06
Esi0115_0026	conserved unknown protein	-33.693	32.6461	4.76837e-07	4.93299e-06
Esi0126_0079	conserved unknown protein	-33.693	32.6461	4.76837e-07	4.93299e-06
Esi0167_0056	conserved unknown protein	-33.693	32.6461	4.76837e-07	4.93299e-06
Esi0065_0098	hypothetical protein	-33.693	32.6461	4.76837e-07	4.93299e-06
Esi0036_0082	conserved unknown protein	-15.0397	-1.00842	4.78533e-07	4.94738e-06
Esi0050_0056	DEAD box helicase	-16.3127	1.53754	4.94548e-07	5.10645e-06
Esi0187_0061	conserved unknown protein	-15.7095	-1.25601	5.19529e-07	5.36098e-06
Esi0271_0010	conserved unknown protein	-16.7336	1.80854	5.2044e-07	5.36698e-06
Esi0216_0004	DEAD box helicase	-17.8422	2.59644	5.41777e-07	5.58346e-06
Esi0010_0137	conserved unknown protein	-15.9411	1.3935	5.43242e-07	5.59501e-06
Esi0010_0141	cytochrome P450	-15.8468	-1.32123	5.72198e-07	5.88577e-06
Esi0058_0112	hypothetical protein	-16.008	-1.38411	5.93078e-07	6.09669e-06
Esi0004_0208	conserved unknown protein	-16.5621	1.68259	5.98667e-07	6.14637e-06
Esi0035_0101	hypothetical protein	-16.5621	1.68259	5.98667e-07	6.14637e-06
Esi0032_0001	conserved unknown protein	-18.2551	-3.1484	6.03854e-07	6.1957e-06
Esi0003_0195	GDP-4-keto-6-deoxy-D-mannose epimerase-reductase	-15.2169	-1.04996	6.11619e-07	6.2635e-06
Esi0135_0058	expressed unknown protein	-16.8705	1.896	6.11416e-07	6.2635e-06
Esi0014_0190	DEAD box helicase	-17.7127	-2.61858	6.24041e-07	6.38266e-06
Esi0393_0026	expressed unknown protein	-17.6346	-2.3894	6.24041e-07	6.38266e-06
Esi0052_0041	conserved unknown protein	-16.4108	1.58189	6.40473e-07	6.54661e-06
Esi0137_0008	membrane acyl-CoA binding protein	-17.6439	2.54807	6.86712e-07	7.01483e-06
Esi0150_0020	Hypothetical leucine rich repeat protein	-16.9599	-1.92503	6.92192e-07	7.06636e-06
Esi0174_0029	putative carbonic anhydrase	-17.0375	-1.96907	7.23718e-07	7.37892e-06
Esi0301_0005	conserved unknown protein	-17.1074	2.06592	7.23718e-07	7.37892e-06
Esi0000_0006	conserved unknown protein	-16.4627	1.60649	7.25437e-07	7.39181e-06
Esi0021_0137	expressed unknown protein	-17.4032	-2.20834	7.28843e-07	7.41257e-06
Esi0042_0089	Prohibitin complex subunit 2	-17.4032	-2.20834	7.28843e-07	7.41257e-06
Esi0018_0114	conserved unknown protein	-17.5156	2.41956	7.28843e-07	7.41257e-06
Esi0026_0156	hypothetical protein	-16.1575	-1.43521	7.29357e-07	7.41315e-06
Esi0474_0015	expressed unknown protein	-15.9792	-1.36034	7.432e-07	7.54913e-06
Esi0097_0075	Homologue of a Golgi anti-apoptotic protein identified from vaccinia virus. Transmembrane BAX inhi	-16.2952	-1.55857	7.43905e-07	7.55156e-06
Esi0077_0019	conserved unknown protein	-17.1198	-2.01827	7.45972e-07	7.56782e-06
Esi0067_0027	conserved unknown protein	-17.3017	-2.13642	7.51304e-07	7.6124e-06
Esi0159_0040	conserved unknown protein	-17.3017	-2.13642	7.51304e-07	7.6124e-06
Esi0401_0004	expressed unknown protein	-17.2076	-2.07363	7.56128e-07	7.65173e-06
Esi0002_0332	conserved unknown protein	-17.2944	2.21793	7.56128e-07	7.65173e-06
Esi0007_0153	conserved unknown protein	-18.5314	-3.42593	7.66013e-07	7.70854e-06
Esi0317_0029	expressed unknown protein	-18.5314	-3.42593	7.66013e-07	7.70854e-06
Esi0056_0033	hypothetical protein	-18.5314	-3.42593	7.66013e-07	7.70854e-06
Esi0332_0005	hypothetical protein	-18.5314	-3.42593	7.66013e-07	7.70854e-06
Esi0091_0094	Serine O-acetyltransferase	-18.5314	-3.42593	7.66013e-07	7.70854e-06
Esi0046_0014	conserved unknown protein	-18.5078	3.26523	7.66013e-07	7.70854e-06
Esi0309_0016	p-Aminobenzoate Synthase (C-terminal region) p-Aminobenzoate Synthase (N-terminal region)	-18.5078	3.26523	7.66013e-07	7.70854e-06
Esi0066_0074	poly (ADP-ribose) polymerase family, member 8	-18.5078	3.26523	7.66013e-07	7.70854e-06
Esi0024_0175	conserved unknown protein	-18.0314	2.74399	7.84157e-07	7.88136e-06
Esi0198_0013	mitogen-activated protein kinase, putative	-18.0314	2.74399	7.84157e-07	7.88136e-06
Esi0234_0011	RHD3b, RHD3/Sey1 family GTPase involved in the ER-to-Golgi traffic	-15.9155	-1.33181	7.8816e-07	7.91669e-06
Esi0042_0094	conserved unknown protein	-19.4849	-4.68896	8.04663e-07	8.05258e-06
Esi0087_0016	conserved unknown protein	-19.4849	-4.68896	8.04663e-07	8.05258e-06
Esi0264_0026	conserved unknown protein	-19.4849	-4.68896	8.04663e-07	8.05258e-06
Esi0008_0007	expressed unknown protein	-19.4849	-4.68896	8.04663e-07	8.05258e-06
Esi0134_0021	expressed unknown protein	-19.4849	-4.68896	8.04663e-07	8.05258e-06
Esi0516_0010	expressed unknown protein	-19.4849	-4.68896	8.04663e-07	8.05258e-06
Esi0277_0030	Pathogenesis-related protein, class 1	-16.6999	-1.76297	8.14267e-07	8.14367e-06
Esi0314_0018	expressed unknown protein	-16.2389	1.46304	8.42001e-07	8.41069e-06
Esi0027_0025	expressed unknown protein	-16.3422	-1.57349	8.50599e-07	8.49135e-06
Esi0088_0039	conserved unknown protein	-18.8999	-3.85889	8.67993e-07	8.62787e-06
Esi0113_0064	conserved unknown protein	-18.8999	-3.85889	8.67993e-07	8.62787e-06
Esi0014_0089	20S proteasome subunit	-18.8737	3.70335	8.67993e-07	8.62787e-06
Esi0451_0004	Aldehyde dehydrogenase	-18.8737	3.70335	8.67993e-07	8.62787e-06
Esi0017_0031	conserved unknown protein	-18.8737	3.70335	8.67993e-07	8.62787e-06
Esi0047_0090	hypothetical protein	-18.8737	3.70335	8.67993e-07	8.62787e-06
Esi0416_0018	LRR-GTPase of the ROCO family, putative pseudogene	-18.8737	3.70335	8.67993e-07	8.62787e-06
Esi0125_0058	conserved unknown protein	-15.7104	1.24515	8.87305e-07	8.81444e-06
Esi0309_0019	conserved unknown protein	-15.6416	-1.20554	8.93148e-07	8.86706e-06
Esi0107_0036	Coatomer protein complex, gamma sub-unit	-17.8801	-2.72849	9.43038e-07	9.33952e-06
Esi0286_0024	conserved unknown protein	-17.8609	2.55896	9.43038e-07	9.33952e-06
Esi0143_0015	Heat shock protein 70	-17.8609	2.55896	9.43038e-07	9.33952e-06
Esi0199_0042	50S ribosomal protein L7/L12, putative	-33.7097	-32.6126	9.53674e-07	9.34797e-06
Esi0000_0033	conserved unknown protein	-33.7097	-32.6126	9.53674e-07	9.34797e-06
Esi0013_0075	conserved unknown protein	-33.7097	-32.6126	9.53674e-07	9.34797e-06
Esi0028_0157	conserved unknown protein	-33.7097	-32.6126	9.53674e-07	9.34797e-06
Esi0035_0054	conserved unknown protein	-33.7097	-32.6126	9.53674e-07	9.34797e-06
Esi0119_0011	conserved unknown protein	-33.7097	-32.6126	9.53674e-07	9.34797e-06
Esi0167_0025	conserved unknown protein	-33.7097	-32.6126	9.53674e-07	9.34797e-06
Esi0213_0040	conserved unknown protein	-33.7097	-32.6126	9.53674e-07	9.34797e-06
Esi0272_0037	expressed unknown protein	-33.7097	-32.6126	9.53674e-07	9.34797e-06
Esi0020_0020	putative endo alpha-1,4 polygalactosaminidase precusor	-33.7097	-32.6126	9.53674e-07	9.34797e-06
Esi0010_0140	conserved unknown protein	-33.7265	32.579	9.53674e-07	9.34797e-06
Esi0287_0038	conserved unknown protein	-33.7265	32.579	9.53674e-07	9.34797e-06
Esi0301_0027	conserved unknown protein	-33.7265	32.579	9.53674e-07	9.34797e-06
Esi0040_0047	histone deacetylase family protein, plastidal	-33.7265	32.579	9.53674e-07	9.34797e-06
Esi0024_0023	hypothetical protein	-33.7265	32.579	9.53674e-07	9.34797e-06
Esi0117_0037	hypothetical protein	-33.7265	32.579	9.53674e-07	9.34797e-06
Esi0141_0010	putative Translation Initiation Inhibitor	-33.7265	32.579	9.53674e-07	9.34797e-06
Esi0000_0111	conserved unknown protein	-16.8299	-1.82389	9.67489e-07	9.47766e-06
Esi0043_0142	conserved unknown protein	-15.8887	-1.31045	9.70194e-07	9.4927e-06
Esi0128_0078	conserved unknown protein	-16.4206	1.56226	9.69923e-07	9.4927e-06
Esi0028_0099	30S ribosomal protein S1	-15.4421	1.11059	9.96935e-07	9.74847e-06
Esi0021_0139	DEAD box helicase	-15.7717	-1.2627	1.03308e-06	1.00776e-05
Esi0032_0159	conserved unknown protein	-15.2833	-1.04742	1.03701e-06	1.01039e-05
Esi0162_0070	expressed unknown protein	-15.2833	-1.04742	1.03701e-06	1.01039e-05
Esi0160_0041	conserved unknown protein	-16.8999	-1.85889	1.0414e-06	1.01406e-05
Esi0282_0009	conserved unknown protein	-17.6534	-2.35193	1.07091e-06	1.04092e-05
Esi0027_0027	similar to sideroflexin 5	-17.6534	-2.35193	1.07091e-06	1.04092e-05
Esi0165_0057	eukaryotic translation initiation factor 2B gamma subunit	-18.2551	2.94039	1.08439e-06	1.05276e-05
Esi0065_0069	hypothetical protein	-18.2551	2.94039	1.08439e-06	1.05276e-05
Esi0166_0065	conserved unknown protein	-16.4411	-1.6065	1.10263e-06	1.06855e-05
Esi0059_0091	expressed unknown protein	-16.4411	-1.6065	1.10263e-06	1.06855e-05
Esi0005_0270	NADH dehydrogenase (ubiquinone)	-16.4411	-1.6065	1.10263e-06	1.06855e-05
Esi0152_0037	hypothetical protein	-17.0364	1.97692	1.10973e-06	1.07479e-05
Esi0018_0135	expressed unknown protein	-15.3867	1.11464	1.11855e-06	1.08269e-05
Esi0111_0058	Soluble NSF Attachment Protein (SNAP) Receptor (SNARE)	-16.6924	1.72607	1.14675e-06	1.10933e-05
Esi0038_0140	n/a	-17.5314	-2.25601	1.16356e-06	1.12357e-05
Esi0351_0023	conserved unknown protein	-17.6605	2.51491	1.16356e-06	1.12357e-05
Esi0017_0101	putative Glutathione S-transferase	-17.6605	2.51491	1.16356e-06	1.12357e-05
Esi0065_0018	conserved unknown protein	-17.1209	2.03896	1.16881e-06	1.12798e-05
Esi0332_0013	conserved unknown protein	-17.1346	-1.98852	1.21438e-06	1.17056e-05
Esi0089_0021	expressed unknown protein	-17.1346	-1.98852	1.21438e-06	1.17056e-05
Esi0216_0007	FirrV-1-B30 precursor	-15.8039	-1.26627	1.22026e-06	1.17471e-05
Esi0246_0005	conserved unknown protein	-17.5314	2.38785	1.22085e-06	1.17471e-05
Esi0445_0007	conserved unknown protein	-17.5314	2.38785	1.22085e-06	1.17471e-05
Esi0177_0016	conserved unknown protein	-17.309	2.18878	1.24163e-06	1.19399e-05
Esi0016_0192	conserved unknown protein	-18.0517	2.70335	1.38261e-06	1.3233e-05
Esi0018_0131	conserved unknown protein	-18.0517	2.70335	1.38261e-06	1.3233e-05
Esi0069_0067	conserved unknown protein	-18.0517	2.70335	1.38261e-06	1.3233e-05
Esi0187_0028	flagellar associated protein	-18.0517	2.70335	1.38261e-06	1.3233e-05
Esi0080_0094	putative Ntdin	-18.0517	2.70335	1.38261e-06	1.3233e-05
Esi0111_0048	20S proteasome beta 5 subunit	-16.8239	1.80289	1.39687e-06	1.33537e-05
Esi0170_0059	hypothetical protein	-18.5314	3.21793	1.40117e-06	1.3387e-05
Esi0108_0011	40S ribosomal protein S12	-15.8368	-1.27001	1.4408e-06	1.37575e-05
Esi0163_0038	conserved unknown protein	-15.6709	-1.20762	1.49209e-06	1.42305e-05
Esi0298_0019	heme-binding family protein	-19.5156	-4.62756	1.54972e-06	1.4711e-05
Esi0023_0126	selenoprotein O homolog	-19.5156	-4.62756	1.54972e-06	1.4711e-05
Esi0206_0044	similar to sodium channel, voltage-gated, type IX, alpha isoform 5	-19.5156	-4.62756	1.54972e-06	1.4711e-05
Esi0104_0066	conserved unknown protein	-19.4849	4.48096	1.54972e-06	1.4711e-05
Esi0877_0001	expressed unknown protein	-19.4849	4.48096	1.54972e-06	1.4711e-05
Esi0038_0146	hypothetical protein	-19.4849	4.48096	1.54972e-06	1.4711e-05
Esi0002_0144	UDP-N-acetylglucosamine--peptide N-acetylglucosaminyltransferase, family GT41	-19.4849	4.48096	1.54972e-06	1.4711e-05
Esi0113_0015	Similar to RNA Polymerase II CTD phosphatase Fcp1, putative	-16.2127	1.41057	1.59695e-06	1.51416e-05
Esi0000_0583	Trifunctional Chorismate Mutase/Prephenate Dehydratase/Prephenate Dehydrogenase	-15.2723	-1.02539	1.61044e-06	1.52607e-05
Esi0174_0010	conserved unknown protein	-18.9271	-3.80444	1.62423e-06	1.53465e-05
Esi0071_0048	20S proteasome alpha subunit C	-18.8999	3.65089	1.62423e-06	1.53465e-05
Esi0044_0098	conserved unknown protein	-18.8999	3.65089	1.62423e-06	1.53465e-05
Esi0122_0092	conserved unknown protein	-18.8999	3.65089	1.62423e-06	1.53465e-05
Esi0313_0003	expressed unknown protein	-18.8999	3.65089	1.62423e-06	1.53465e-05
Esi0008_0201	conserved unknown protein	-17.8999	-2.68896	1.63612e-06	1.5441e-05
Esi0946_0002	UDP-glucuronic acid decarboxylase 1	-17.8999	-2.68896	1.63612e-06	1.5441e-05
Esi0388_0016	conserved unknown protein	-16.483	1.56585	1.67044e-06	1.57465e-05
Esi0342_0027	YLP motif containing 1	-15.6702	1.19145	1.76522e-06	1.66207e-05
Esi0007_0107	conserved unknown protein	-16.9877	-1.86954	1.77287e-06	1.66463e-05
Esi0277_0015	hypothetical protein	-16.6629	-1.68896	1.77307e-06	1.66463e-05
Esi0010_0087	Protochlorophyllide reductase, putative chloroplast precursor	-16.6629	-1.68896	1.77307e-06	1.66463e-05
Esi0018_0028	5-oxoprolinase (ATP-hydrolysing) 5-oxoprolinase (ATP-hydrolysing)	-17.0497	1.95045	1.77287e-06	1.66463e-05
Esi0000_0123	conserved unknown protein	-17.0497	1.95045	1.77287e-06	1.66463e-05
Esi0298_0004	conserved unknown protein	-17.7497	-2.54457	1.83154e-06	1.71458e-05
Esi0029_0049	conserved unknown protein	-17.6726	-2.31346	1.83154e-06	1.71458e-05
Esi0074_0103	expressed unknown protein	-17.6726	-2.31346	1.83154e-06	1.71458e-05
Esi0038_0016	conserved unknown protein	-17.731	2.37405	1.83154e-06	1.71458e-05
Esi0006_0095	Carboxypeptidase	-33.7467	-32.5386	1.90735e-06	1.75519e-05
Esi0014_0159	Carnitine/choline O-acyltransferase	-33.7467	-32.5386	1.90735e-06	1.75519e-05
Esi0017_0138	conserved unknown protein	-33.7467	-32.5386	1.90735e-06	1.75519e-05
Esi0054_0003	conserved unknown protein	-33.7467	-32.5386	1.90735e-06	1.75519e-05
Esi0061_0029	conserved unknown protein	-33.7467	-32.5386	1.90735e-06	1.75519e-05
Esi0089_0014	conserved unknown protein	-33.7467	-32.5386	1.90735e-06	1.75519e-05
Esi0094_0038	conserved unknown protein	-33.7467	-32.5386	1.90735e-06	1.75519e-05
Esi0139_0055	conserved unknown protein	-33.7467	-32.5386	1.90735e-06	1.75519e-05
Esi0423_0016	expressed unknown protein	-33.7467	-32.5386	1.90735e-06	1.75519e-05
Esi0015_0033	hypothetical protein	-33.7467	-32.5386	1.90735e-06	1.75519e-05
Esi0085_0033	Lsg1, cytoplasmic GTPase involved in the ribosome assembly	-33.7467	-32.5386	1.90735e-06	1.75519e-05
Esi0000_0550	MEra, mitochondrial Era GTPase	-33.7467	-32.5386	1.90735e-06	1.75519e-05
Esi0363_0004	n/a	-33.7467	-32.5386	1.90735e-06	1.75519e-05
Esi0297_0041	Phosphatidylserine synthase	-33.7467	-32.5386	1.90735e-06	1.75519e-05
Esi0081_0017	Poly(A) ribonuclease subunit	-33.7467	-32.5386	1.90735e-06	1.75519e-05
Esi0196_0054	Soluble NSF Attachment Protein (SNAP) Receptor (SNARE)	-33.7467	-32.5386	1.90735e-06	1.75519e-05
Esi0348_0031	Soluble NSF Attachment Protein (SNAP) Receptor (SNARE)	-33.7467	-32.5386	1.90735e-06	1.75519e-05
Esi0129_0038	Haloacid dehalogenase-like hydrolase	-17.1346	2.01148	1.88096e-06	1.75519e-05
Esi0000_0397	conserved unknown protein	-33.7617	32.5086	1.90735e-06	1.75519e-05
Esi0004_0062	conserved unknown protein	-33.7617	32.5086	1.90735e-06	1.75519e-05
Esi0752_0005	conserved unknown protein	-33.7617	32.5086	1.90735e-06	1.75519e-05
Esi0126_0075	dioxygenase	-33.7617	32.5086	1.90735e-06	1.75519e-05
Esi0219_0036	expressed unknown protein	-33.7617	32.5086	1.90735e-06	1.75519e-05
Esi0020_0126	Gamma-tocopherol methyltransferase	-33.7617	32.5086	1.90735e-06	1.75519e-05
Esi0081_0080	hypothetical protein	-33.7617	32.5086	1.90735e-06	1.75519e-05
Esi1097_0001	hypothetical protein	-33.7617	32.5086	1.90735e-06	1.75519e-05
Esi0294_0015	similar to ankyrin 2,3/unc44	-33.7617	32.5086	1.90735e-06	1.75519e-05
Esi0444_0007	similar to ankyrin 2,3/unc44	-33.7617	32.5086	1.90735e-06	1.75519e-05
Esi0064_0112	expressed unknown protein	-16.3625	-1.53285	1.91874e-06	1.76368e-05
Esi0024_0090	tRNA-i(6)A37 thiotransferase enzyme MiaB	-16.3625	-1.53285	1.91874e-06	1.76368e-05
Esi0228_0035	conserved unknown protein	-18.3002	-3.0582	1.94157e-06	1.78366e-05
Esi0130_0047	metallopeptidase Oma1	-15.4998	1.10622	1.95379e-06	1.79386e-05
Esi0011_0163	gamma carbonic anhydrase	-17.5497	-2.21948	1.96465e-06	1.8018e-05
Esi0136_0046	conserved unknown protein	-17.6775	2.48096	1.96465e-06	1.8018e-05
Esi0038_0065	Hypothetical leucine rich repeat protein	-17.2257	2.08042	1.96988e-06	1.80557e-05
Esi0281_0010	actin-1	-17.4376	-2.13963	2.03777e-06	1.8657e-05
Esi0029_0081	conserved unknown protein	-17.3345	-2.07084	2.05726e-06	1.87931e-05
Esi0019_0032	expressed unknown protein	-17.3345	-2.07084	2.05726e-06	1.87931e-05
Esi0060_0012	expressed unknown protein	-17.3345	-2.07084	2.05726e-06	1.87931e-05
Esi0104_0070	imm downregulated 8	-16.7887	-1.74143	2.18233e-06	1.99243e-05
Esi0271_0035	hypothetical protein	-15.47	-1.104	2.25875e-06	2.05989e-05
Esi0393_0013	conserved unknown protein	-16.2218	1.39242	2.35189e-06	2.14363e-05
Esi0015_0151	Pseudouridine synthase, RluD	-16.6534	1.64807	2.4307e-06	2.21173e-05
Esi0154_0058	DNA-damage repair protein drt111, putative	-18.0726	2.66153	2.42991e-06	2.21173e-05
Esi0533_0007	thaumatin-domain containing protein	-15.7627	-1.21443	2.49154e-06	2.26582e-05
Esi0168_0020	60S ribosomal protein L28	-16.4934	1.54509	2.52215e-06	2.29238e-05
Esi0180_0056	conserved unknown protein	-18.5812	-3.32639	2.55601e-06	2.31667e-05
Esi0315_0022	Mannuronan C-5-epimerase N-terminal fragment	-18.5812	-3.32639	2.55601e-06	2.31667e-05
Esi0043_0094	multidrug resistance pump, putative	-18.5812	-3.32639	2.55601e-06	2.31667e-05
Esi0024_0157	conserved unknown protein	-18.5559	3.16902	2.55601e-06	2.31667e-05
Esi0175_0039	Mdm2, transformed 3T3 cell double minute 2, p53 binding protein (mouse), isoform CRA_c	-18.5559	3.16902	2.55601e-06	2.31667e-05
Esi0289_0007	conserved unknown protein	-16.9271	-1.80444	2.61285e-06	2.36686e-05
Esi0054_0063	RME1, RME-1/EHD family ATPase with a C-terminal EH domain	-15.496	-1.104	2.69299e-06	2.43674e-05
Esi0006_0216	conserved unknown protein	-15.5059	1.09394	2.69299e-06	2.43674e-05
Esi0105_0066	Cathepsin Z-like proteinase	-17.9202	-2.64832	2.82888e-06	2.54976e-05
Esi0018_0189	conserved unknown protein	-17.9202	-2.64832	2.82888e-06	2.54976e-05
Esi0347_0025	Superkiller viralicidic activity 2-like 2 (ATP-dependent helicase SKIV2L2) conserved hypothetical pr	-17.9202	-2.64832	2.82888e-06	2.54976e-05
Esi0244_0009	similar to ataxia telangiectasia and Rad3 related protein	-17.0632	1.92348	2.82202e-06	2.54976e-05
Esi0044_0106	conserved unknown protein	-17.8999	2.48096	2.82888e-06	2.54976e-05
Esi0298_0023	conserved unknown protein	-17.8999	2.48096	2.82888e-06	2.54976e-05
Esi0036_0109	putative PKG-Ib	-17.8999	2.48096	2.82888e-06	2.54976e-05
Esi0030_0124	Arf2B, ARF family GTPase	-16.5156	-1.58044	2.87939e-06	2.59385e-05
Esi0248_0001	hypothetical protein	-15.8801	1.27151	2.92705e-06	2.63532e-05
Esi0073_0072	expressed unknown protein	-15.82	1.23995	2.9549e-06	2.65891e-05
Esi0017_0197	conserved unknown protein	-19.5476	-4.56343	2.98023e-06	2.66107e-05
Esi0000_0616	eukaryotic translation initiation factor 2 alpha kinase PEK	-19.5476	-4.56343	2.98023e-06	2.66107e-05
Esi0000_0503	hypothetical protein	-19.5476	-4.56343	2.98023e-06	2.66107e-05
Esi0300_0008	Putative dehydroascorbate reductase	-19.5476	-4.56343	2.98023e-06	2.66107e-05
Esi0017_0111	putative: similar to cytoplasmic dynein intermediate chain	-19.5476	-4.56343	2.98023e-06	2.66107e-05
Esi0008_0183	ankyrin	-19.5156	4.41956	2.98023e-06	2.66107e-05
Esi0042_0110	calcium dependent protein kinase	-19.5156	4.41956	2.98023e-06	2.66107e-05
Esi0083_0015	conserved unknown protein	-19.5156	4.41956	2.98023e-06	2.66107e-05
Esi0119_0041	conserved unknown protein	-19.5156	4.41956	2.98023e-06	2.66107e-05
Esi0089_0024	decarboxylase	-19.5156	4.41956	2.98023e-06	2.66107e-05
Esi0103_0024	hypothetical protein	-19.5156	4.41956	2.98023e-06	2.66107e-05
Esi0519_0004	hypothetical protein	-19.5156	4.41956	2.98023e-06	2.66107e-05
Esi0031_0025	Signal peptidase I (SPase I) (Leader peptidase I)	-19.5156	4.41956	2.98023e-06	2.66107e-05
Esi0342_0001	Superoxide dismutase, Destroys radicals which are normally produced within the cells and which are t	-19.5156	4.41956	2.98023e-06	2.66107e-05
Esi0238_0026	conserved unknown protein	-18.9554	-3.74786	3.03239e-06	2.70022e-05
Esi0046_0082	DEAD box helicase	-18.9554	-3.74786	3.03239e-06	2.70022e-05
Esi0078_0095	methyl-accepting chemotaxis protein	-18.9554	-3.74786	3.03239e-06	2.70022e-05
Esi0000_0079	cell wall surface anchor family protein	-18.9271	3.59644	3.03239e-06	2.70022e-05
Esi0082_0090	conserved unknown protein	-18.9271	3.59644	3.03239e-06	2.70022e-05
Esi0024_0075	conserved unknown protein	-16.7802	1.71543	3.05506e-06	2.71892e-05
Esi0100_0021	PRF3, plastid translation release factor RF3	-17.7689	-2.5061	3.12131e-06	2.77636e-05
Esi0102_0001	spermine oxidase	-17.2403	2.05128	3.18363e-06	2.82939e-05
Esi0165_0039	peroxisomal membrane protein-related	-16.5705	-1.59877	3.27647e-06	2.908e-05
Esi0215_0040	conserved unknown protein	-17.5684	-2.182	3.30527e-06	2.93036e-05
Esi0025_0063	conserved unknown protein	-17.6949	2.4462	3.30527e-06	2.93036e-05
Esi0092_0051	expressed unknown protein	-17.3391	2.12866	3.31188e-06	2.93462e-05
Esi0110_0005	Coatomer protein complex, gamma sub-unit	-17.4554	-2.104	3.38883e-06	2.98813e-05
Esi0004_0219	expressed unknown protein	-17.4554	-2.104	3.38883e-06	2.98813e-05
Esi0045_0041	Tetratricopeptide repeat family	-17.4554	-2.104	3.38883e-06	2.98813e-05
Esi0030_0153	expressed unknown protein	-17.4465	2.21793	3.38569e-06	2.98813e-05
Esi0022_0054	thioredoxin-like protein	-17.4465	2.21793	3.38569e-06	2.98813e-05
Esi0079_0075	conserved unknown protein	-17.5642	2.32226	3.38883e-06	2.98813e-05
Esi0026_0103	Serine/threonine-protein kinase CTR1	-17.5642	2.32226	3.38883e-06	2.98813e-05
Esi0102_0013	RABSH2, a protein conserved in some stramenopiles (also in oomycetes), characterised by a combinatio	-15.9487	-1.26547	3.39192e-06	2.98923e-05
Esi0509_0001	expressed unknown protein	-18.3002	2.85019	3.46545e-06	3.04907e-05
Esi0545_0011	expressed unknown protein	-18.3002	2.85019	3.46545e-06	3.04907e-05
Esi0038_0155	hypothetical protein	-18.3002	2.85019	3.46545e-06	3.04907e-05
Esi0118_0023	conserved unknown protein	-16.3353	-1.4784	3.68865e-06	3.23843e-05
Esi0031_0116	conserved unknown protein	-16.3605	1.44197	3.68865e-06	3.23843e-05
Esi0059_0049	conserved unknown protein	-16.3605	1.44197	3.68865e-06	3.23843e-05
Esi0016_0180	conserved unknown protein	-16.6277	-1.61858	3.71464e-06	3.25949e-05
Esi0065_0084	conserved unknown protein	-33.7857	-32.4606	3.8147e-06	3.30621e-05
Esi0094_0014	conserved unknown protein	-33.7857	-32.4606	3.8147e-06	3.30621e-05
Esi0101_0091	conserved unknown protein	-33.7857	-32.4606	3.8147e-06	3.30621e-05
Esi0320_0038	conserved unknown protein	-33.7857	-32.4606	3.8147e-06	3.30621e-05
Esi0474_0009	conserved unknown protein	-33.7857	-32.4606	3.8147e-06	3.30621e-05
Esi1070_0002	conserved unknown protein	-33.7857	-32.4606	3.8147e-06	3.30621e-05
Esi0066_0122	expressed unknown protein	-33.7857	-32.4606	3.8147e-06	3.30621e-05
Esi0118_0026	expressed unknown protein	-33.7857	-32.4606	3.8147e-06	3.30621e-05
Esi0117_0076	hypothetical protein	-33.7857	-32.4606	3.8147e-06	3.30621e-05
Esi0165_0058	Related to G-protein coupled receptors	-33.7857	-32.4606	3.8147e-06	3.30621e-05
Esi0244_0021	conserved unknown protein	-16.4737	-1.54141	3.79505e-06	3.30621e-05
Esi0177_0014	ADP-ribose/CDP-alcohol pyrophosphatase	-33.7987	32.4346	3.8147e-06	3.30621e-05
Esi0020_0139	conserved unknown protein	-33.7987	32.4346	3.8147e-06	3.30621e-05
Esi0110_0074	conserved unknown protein	-33.7987	32.4346	3.8147e-06	3.30621e-05
Esi0120_0001	conserved unknown protein	-33.7987	32.4346	3.8147e-06	3.30621e-05
Esi0203_0057	conserved unknown protein	-33.7987	32.4346	3.8147e-06	3.30621e-05
Esi0231_0013	conserved unknown protein	-33.7987	32.4346	3.8147e-06	3.30621e-05
Esi0000_0291	delta-9 desaturase	-33.7987	32.4346	3.8147e-06	3.30621e-05
Esi0026_0032	EsV-1-7	-33.7987	32.4346	3.8147e-06	3.30621e-05
Esi0088_0066	expressed unknown protein	-33.7987	32.4346	3.8147e-06	3.30621e-05
Esi0174_0053	Hypothetical leucine rich repeat protein	-33.7987	32.4346	3.8147e-06	3.30621e-05
Esi0058_0033	hypothetical protein	-33.7987	32.4346	3.8147e-06	3.30621e-05
Esi0136_0042	hypothetical protein	-33.7987	32.4346	3.8147e-06	3.30621e-05
Esi0142_0070	Heat shock protein 70, likely pseudogene	-16.0173	1.32734	4.00411e-06	3.46667e-05
Esi0058_0012	conserved unknown protein	-16.2534	-1.43585	4.02776e-06	3.48529e-05
Esi0102_0020	conserved unknown protein	-15.9215	-1.24486	4.09929e-06	3.5453e-05
Esi0263_0031	conserved unknown protein	-16.9411	-1.77643	4.11597e-06	3.55594e-05
Esi0000_0030	gc-rich sequence DNA-binding factor, putative	-16.9962	1.84353	4.11597e-06	3.55594e-05
Esi0025_0075	conserved unknown protein	-16.6874	-1.64005	4.19404e-06	3.62146e-05
Esi0085_0101	conserved unknown protein	-18.1164	-2.78207	4.25596e-06	3.66518e-05
Esi0184_0005	conserved unknown protein	-18.1164	-2.78207	4.25596e-06	3.66518e-05
Esi0073_0117	Predicted unusual protein kinase	-18.0942	2.61846	4.25596e-06	3.66518e-05
Esi0231_0028	putative transcriptional regulator	-18.0942	2.61846	4.25596e-06	3.66518e-05
Esi0069_0036	expressed unknown protein	-16.5269	-1.55772	4.3487e-06	3.7391e-05
Esi0107_0075	expressed unknown protein	-16.5269	-1.55772	4.3487e-06	3.7391e-05
Esi0034_0091	conserved unknown protein	-17.0769	1.896	4.47522e-06	3.84382e-05
Esi0106_0024	hypothetical protein	-18.6074	-3.27393	4.64916e-06	3.98268e-05
Esi0231_0012	expressed unknown protein	-18.5812	3.11839	4.64916e-06	3.98268e-05
Esi0047_0085	hypothetical protein	-18.5812	3.11839	4.64916e-06	3.98268e-05
Esi0401_0018	N-acetylglucosaminyl-phosphatidylinositol biosynthetic protein PigA, family GT4	-18.5812	3.11839	4.64916e-06	3.98268e-05
Esi0519_0007	conserved unknown protein	-15.4075	-1.03	4.65522e-06	3.98577e-05
Esi0289_0014	conserved unknown protein	-16.7923	1.69118	4.71324e-06	4.03332e-05
Esi0081_0023	branched chain amino acid aminotransferase	-16.0642	1.32226	4.72447e-06	4.0408e-05
Esi0019_0084	conserved unknown protein	-17.0964	-1.85124	4.81752e-06	4.11389e-05
Esi0239_0023	hypothetical protein	-17.1629	1.95489	4.81752e-06	4.11389e-05
Esi0219_0039	conserved unknown protein	-17.9411	-2.6065	4.8736e-06	4.15959e-05
Esi0097_0033	conserved unknown protein	-15.745	1.17611	4.88716e-06	4.16898e-05
Esi0082_0108	conserved unknown protein	-15.778	-1.18373	4.93734e-06	4.20957e-05
Esi0122_0039	Ubiquitin carboxyl-terminal hydrolase, putative	-15.5184	1.06906	5.07617e-06	4.32567e-05
Esi0345_0025	conserved unknown protein	-17.7887	-2.46657	5.29958e-06	4.50895e-05
Esi0053_0136	Acyl-CoA-binding domain-containing protein 6	-17.7689	2.2981	5.29958e-06	4.50895e-05
Esi0081_0072	conserved unknown protein	-17.7689	2.2981	5.29958e-06	4.50895e-05
Esi0201_0048	conserved unknown protein	-16.1312	-1.30754	5.34489e-06	4.54273e-05
Esi0059_0072	conserved unknown protein	-16.1629	1.31104	5.34489e-06	4.54273e-05
Esi0087_0052	conserved unknown protein	-17.3546	2.09763	5.37832e-06	4.56398e-05
Esi0297_0001	conserved unknown protein	-17.3546	2.09763	5.37832e-06	4.56398e-05
Esi0371_0006	Tic22-like	-17.3546	2.09763	5.37832e-06	4.56398e-05
Esi0009_0168	hypothetical protein	-16.3456	-1.45764	5.45855e-06	4.62965e-05
Esi0166_0004	expressed unknown protein	-17.3689	-2.00212	5.55052e-06	4.69784e-05
Esi0007_0146	Putative enoyl-CoA-hydratase	-17.4627	2.1855	5.55052e-06	4.69784e-05
Esi0063_0028	conserved unknown protein	-17.5812	2.28832	5.6141e-06	4.74918e-05
Esi0435_0011	expressed unknown protein	-18.9849	-3.68896	5.64754e-06	4.76753e-05
Esi0067_0044	hypothetical protein	-18.9849	-3.68896	5.64754e-06	4.76753e-05
Esi0008_0013	conserved unknown protein	-18.9554	3.53985	5.64754e-06	4.76753e-05
Esi0078_0062	NB-ARC and TPR repeat-containig protein	-18.9554	3.53985	5.64754e-06	4.76753e-05
Esi0120_0048	ABC transporter-like	-16.6399	-1.59433	5.65621e-06	4.7699e-05
Esi0205_0059	conserved unknown protein	-16.6399	-1.59433	5.65621e-06	4.7699e-05
Esi0367_0001	Autophagy-related protein 9	-19.5812	-4.49632	5.72205e-06	4.79801e-05
Esi0019_0034	conserved unknown protein	-19.5812	-4.49632	5.72205e-06	4.79801e-05
Esi0150_0066	conserved unknown protein	-19.5812	-4.49632	5.72205e-06	4.79801e-05
Esi0036_0062	conserved unknown protein	-19.5476	4.35543	5.72205e-06	4.79801e-05
Esi0128_0046	conserved unknown protein	-19.5476	4.35543	5.72205e-06	4.79801e-05
Esi0129_0051	conserved unknown protein	-19.5476	4.35543	5.72205e-06	4.79801e-05
Esi0039_0116	expressed unknown protein	-19.5476	4.35543	5.72205e-06	4.79801e-05
Esi0216_0038	expressed unknown protein	-19.5476	4.35543	5.72205e-06	4.79801e-05
Esi0030_0104	hypothetical protein	-19.5476	4.35543	5.72205e-06	4.79801e-05
Esi0303_0011	WD40 repeat protein flagellar associated protein	-19.5476	4.35543	5.72205e-06	4.79801e-05
Esi0154_0054	Trehalose 6-phosphate synthase, family GT20 / Trehalose 6-phosphate phosphatase	-15.483	-1.07801	5.81405e-06	4.87264e-05
Esi0179_0058	conserved unknown protein	-16.8834	-1.71698	5.85396e-06	4.90356e-05
Esi0149_0036	Alpha-1,2-mannosyltransferase, family GT22	-18.3484	-2.96198	6.16489e-06	5.14015e-05
Esi0061_0061	hypothetical protein	-18.3484	-2.96198	6.16489e-06	5.14015e-05
Esi0050_0039	YeeE/YedE family protein	-18.3484	-2.96198	6.16489e-06	5.14015e-05
Esi0030_0092	ABC transporter	-18.3239	2.80289	6.16489e-06	5.14015e-05
Esi0037_0016	conserved unknown protein	-18.3239	2.80289	6.16489e-06	5.14015e-05
Esi0422_0017	conserved unknown protein	-18.3239	2.80289	6.16489e-06	5.14015e-05
Esi0070_0108	hypothetical protein	-16.3941	-1.46965	6.33926e-06	5.27741e-05
Esi0098_0010	MutL protein homolog 3	-17.0097	1.81656	6.45907e-06	5.37165e-05
Esi0093_0060	expressed unknown protein	-16.1002	-1.28333	6.56634e-06	5.45806e-05
Esi0486_0005	NADH dehydrogenase (ubiquinone)	-16.3322	1.38538	6.9007e-06	5.73305e-05
Esi0008_0117	conserved unknown protein	-15.9957	1.28427	6.90955e-06	5.73747e-05
Esi0233_0037	DEAD box helicase	-17.0314	-1.78207	7.06949e-06	5.86728e-05
Esi0060_0082	conserved unknown protein	-16.7627	-1.63743	7.24416e-06	6.0061e-05
Esi0095_0074	conserved unknown protein	-16.8046	1.66652	7.24416e-06	6.0061e-05
Esi0090_0004	conserved unknown protein	-16.4718	1.4599	7.34855e-06	6.08955e-05
Esi0022_0154	conserved unknown protein	-18.1164	2.57407	7.42753e-06	6.14246e-05
Esi0003_0189	expressed unknown protein	-18.1164	2.57407	7.42753e-06	6.14246e-05
Esi0031_0033	gdp-d-mannose 4,6-dehydratase	-18.1164	2.57407	7.42753e-06	6.14246e-05
Esi0073_0040	Small nuclear ribonucleoprotein-associated protein B	-18.1164	2.57407	7.42753e-06	6.14246e-05
Esi0113_0023	50S ribosomal protein L4	-33.827	-32.3782	7.62939e-06	6.20514e-05
Esi0000_0315	conserved unknown protein	-33.827	-32.3782	7.62939e-06	6.20514e-05
Esi0000_0541	conserved unknown protein	-33.827	-32.3782	7.62939e-06	6.20514e-05
Esi0023_0067	conserved unknown protein	-33.827	-32.3782	7.62939e-06	6.20514e-05
Esi0034_0127	conserved unknown protein	-33.827	-32.3782	7.62939e-06	6.20514e-05
Esi0348_0009	conserved unknown protein	-33.827	-32.3782	7.62939e-06	6.20514e-05
Esi0355_0019	conserved unknown protein	-33.827	-32.3782	7.62939e-06	6.20514e-05
Esi0006_0184	expressed unknown protein	-33.827	-32.3782	7.62939e-06	6.20514e-05
Esi0138_0061	expressed unknown protein	-33.827	-32.3782	7.62939e-06	6.20514e-05
Esi0163_0021	expressed unknown protein	-33.827	-32.3782	7.62939e-06	6.20514e-05
Esi0037_0051	hypothetical protein	-33.827	-32.3782	7.62939e-06	6.20514e-05
Esi0172_0035	hypothetical protein	-33.827	-32.3782	7.62939e-06	6.20514e-05
Esi0327_0028	hypothetical protein	-33.827	-32.3782	7.62939e-06	6.20514e-05
Esi0508_0010	hypothetical protein	-33.827	-32.3782	7.62939e-06	6.20514e-05
Esi0430_0007	choline/ethanolamine kinase	-33.8377	32.3566	7.62939e-06	6.20514e-05
Esi0000_0202	conserved unknown protein	-33.8377	32.3566	7.62939e-06	6.20514e-05
Esi0006_0134	conserved unknown protein	-33.8377	32.3566	7.62939e-06	6.20514e-05
Esi0013_0092	conserved unknown protein	-33.8377	32.3566	7.62939e-06	6.20514e-05
Esi0026_0121	conserved unknown protein	-33.8377	32.3566	7.62939e-06	6.20514e-05
Esi0045_0069	conserved unknown protein	-33.8377	32.3566	7.62939e-06	6.20514e-05
Esi0049_0040	conserved unknown protein	-33.8377	32.3566	7.62939e-06	6.20514e-05
Esi0161_0021	conserved unknown protein	-33.8377	32.3566	7.62939e-06	6.20514e-05
Esi0304_0031	conserved unknown protein	-33.8377	32.3566	7.62939e-06	6.20514e-05
Esi0278_0040	EF hand family protein	-33.8377	32.3566	7.62939e-06	6.20514e-05
Esi0213_0036	expressed unknown protein	-33.8377	32.3566	7.62939e-06	6.20514e-05
Esi0024_0022	FirrV-1-B30 precursor	-33.8377	32.3566	7.62939e-06	6.20514e-05
Esi0003_0269	flagellar associated protein	-33.8377	32.3566	7.62939e-06	6.20514e-05
Esi0170_0043	Hypothetical leucine rich repeat protein	-33.8377	32.3566	7.62939e-06	6.20514e-05
Esi0000_0540	hypothetical protein	-33.8377	32.3566	7.62939e-06	6.20514e-05
Esi0082_0099	hypothetical protein	-33.8377	32.3566	7.62939e-06	6.20514e-05
Esi0139_0019	hypothetical protein	-33.8377	32.3566	7.62939e-06	6.20514e-05
Esi0328_0027	hypothetical protein	-33.8377	32.3566	7.62939e-06	6.20514e-05
Esi0020_0111	Serine/threonine protein phosphatase	-33.8377	32.3566	7.62939e-06	6.20514e-05
Esi0182_0027	conserved unknown protein	-17.1119	-1.82021	7.66517e-06	6.22488e-05
Esi0440_0001	conserved unknown protein	-17.1119	-1.82021	7.66517e-06	6.22488e-05
Esi0187_0050	conserved unknown protein	-15.4024	1.03116	8.10958e-06	6.57921e-05
Esi0314_0008	n/a	-15.7839	1.1678	8.11847e-06	6.58314e-05
Esi0253_0011	similar to E1a binding protein P400	-16.8737	1.70335	8.14003e-06	6.59732e-05
Esi0000_0308	WD-40 repeat protein	-16.042	1.27787	8.18218e-06	6.62818e-05
Esi0026_0145	Sart3 protein	-17.1974	-1.86299	8.21966e-06	6.65191e-05
Esi0365_0013	conserved unknown protein	-17.2703	1.99116	8.21966e-06	6.65191e-05
Esi0019_0100	conserved unknown protein	-17.9627	-2.56343	8.36458e-06	6.75572e-05
Esi0064_0011	conserved unknown protein	-17.9411	2.3985	8.36458e-06	6.75572e-05
Esi0226_0029	expressed unknown protein	-17.9411	2.3985	8.36458e-06	6.75572e-05
Esi0342_0036	Predicted unusual protein kinase (ISS)	-17.9411	2.3985	8.36458e-06	6.75572e-05
Esi0012_0057	conserved unknown protein	-18.6074	3.06592	8.43033e-06	6.79531e-05
Esi0184_0020	conserved unknown protein	-18.6074	3.06592	8.43033e-06	6.79531e-05
Esi0199_0019	conserved unknown protein	-18.6074	3.06592	8.43033e-06	6.79531e-05
Esi0213_0054	hypothetical protein	-18.6074	3.06592	8.43033e-06	6.79531e-05
Esi0306_0020	conserved unknown protein	-16.4962	-1.49632	8.50111e-06	6.84556e-05
Esi0038_0134	Hypothetical leucine-rich repeat protein	-17.2887	-1.91136	8.69937e-06	6.99481e-05
Esi0115_0031	expressed unknown protein	-17.3705	2.06592	8.69937e-06	6.99481e-05
Esi0054_0037	conserved unknown protein	-17.809	-2.42593	8.96304e-06	7.19613e-05
Esi0009_0105	conserved unknown protein	-17.7887	2.25857	8.96304e-06	7.19613e-05
Esi0332_0030	conserved unknown protein	-17.7887	2.25857	8.96304e-06	7.19613e-05
Esi0178_0031	hypothetical protein	-17.3867	-1.9665	9.06327e-06	7.26942e-05
Esi0234_0033	conserved unknown protein	-17.4792	2.15234	9.06327e-06	7.26942e-05
Esi0000_0449	Indole-3-glycerol-phosphate synthase	-16.8974	-1.68896	9.09506e-06	7.29131e-05
Esi0048_0016	Trehalose 6-phosphate synthase, family GT20 / Trehalose 6-phosphate phosphatase	-16.215	1.3048	9.10266e-06	7.2938e-05
Esi0008_0205	SNF1-related protein kinase	-15.3838	1.0173	9.14459e-06	7.32379e-05
Esi0004_0227	conserved unknown protein	-17.5986	2.25355	9.26355e-06	7.4154e-05
Esi0091_0095	conserved unknown protein	-15.5159	-1.06411	9.46641e-06	7.57406e-05
Esi0143_0044	conserved unknown protein	-15.9117	-1.19146	9.84804e-06	7.87552e-05
Esi0074_0007	conserved unknown protein	-19.0156	-3.62756	1.04904e-05	8.37274e-05
Esi0392_0007	Lysyl-tRNA ligase	-19.0156	-3.62756	1.04904e-05	8.37274e-05
Esi0164_0008	conserved unknown protein	-18.9849	3.48096	1.04904e-05	8.37274e-05
Esi0083_0058	hypothetical protein	-18.9849	3.48096	1.04904e-05	8.37274e-05
Esi0321_0005	conserved unknown protein	-16.2389	-1.36704	1.07053e-05	8.53583e-05
Esi0313_0029	hypothetical protein	-16.2389	-1.36704	1.07053e-05	8.53583e-05
Esi0018_0107	conserved unknown protein	-19.6164	-4.42593	1.09673e-05	8.68081e-05
Esi0070_0031	conserved unknown protein	-19.6164	-4.42593	1.09673e-05	8.68081e-05
Esi0210_0002	conserved unknown protein	-19.6164	-4.42593	1.09673e-05	8.68081e-05
Esi0114_0042	hypothetical protein	-19.6164	-4.42593	1.09673e-05	8.68081e-05
Esi0729_0004	putative deacetylase sulfotransferase	-19.6164	-4.42593	1.09673e-05	8.68081e-05
Esi0229_0008	conserved unknown protein	-18.3737	-2.91136	1.09286e-05	8.68081e-05
Esi0553_0009	EsV-1-166	-15.4083	1.01938	1.09243e-05	8.68081e-05
Esi0024_0005	expressed unknown protein	-16.4825	1.43853	1.0902e-05	8.68081e-05
Esi0076_0106	conserved unknown protein	-18.3484	2.75398	1.09286e-05	8.68081e-05
Esi0090_0036	hypothetical protein	-18.3484	2.75398	1.09286e-05	8.68081e-05
Esi0162_0059	similar to voltage-dependent calcium channel T-type alpha 1I subunit	-18.3484	2.75398	1.09286e-05	8.68081e-05
Esi0193_0015	conserved unknown protein	-19.5812	4.28832	1.09673e-05	8.68081e-05
Esi0077_0089	expressed unknown protein	-19.5812	4.28832	1.09673e-05	8.68081e-05
Esi0084_0046	expressed unknown protein	-19.5812	4.28832	1.09673e-05	8.68081e-05
Esi0043_0130	similar to past-1	-19.5812	4.28832	1.09673e-05	8.68081e-05
Esi0163_0006	conserved unknown protein	-17.0466	-1.7517	1.1123e-05	8.79981e-05
Esi0045_0016	amino acid/polyamine transporter	-16.1504	-1.26906	1.11531e-05	8.81931e-05
Esi0128_0061	conserved unknown protein	-16.6393	1.52827	1.1296e-05	8.92798e-05
Esi0071_0005	conserved unknown protein	-18.1629	-2.68896	1.29135e-05	0.000101717
Esi0183_0046	conserved unknown protein	-18.1393	2.52827	1.29135e-05	0.000101717
Esi0453_0016	expressed unknown protein	-18.1393	2.52827	1.29135e-05	0.000101717
Esi0055_0022	conserved unknown protein	-16.6647	-1.54457	1.29671e-05	0.00010204
Esi0099_0100	conserved unknown protein	-16.6999	1.55496	1.29671e-05	0.00010204
Esi0232_0007	26S proteasome beta type 7 subunit	-17.214	-1.82983	1.31274e-05	0.000103152
Esi0023_0058	Indole 2,3-Dioxygenase	-17.214	-1.82983	1.31274e-05	0.000103152
Esi0121_0075	hypothetical protein	-16.4159	-1.42593	1.38159e-05	0.000108457
Esi0239_0018	conserved unknown protein	-15.9202	-1.17439	1.3863e-05	0.000108722
Esi0254_0007	conserved unknown protein	-15.9545	1.20181	1.3863e-05	0.000108722
Esi0151_0077	conserved unknown protein	-17.3061	-1.87659	1.40131e-05	0.00010974
Esi0403_0019	expressed unknown protein	-17.3867	2.0335	1.40131e-05	0.00010974
Esi0041_0095	ankyrin repeat protein	-16.9599	1.71703	1.40742e-05	0.000110059
Esi0761_0004	hypothetical protein	-16.9599	1.71703	1.40742e-05	0.000110059
Esi0176_0062	PEra, plastid Era GTPase	-16.9599	1.71703	1.40742e-05	0.000110059
Esi0418_0012	expressed unknown protein	-17.9627	2.35543	1.42993e-05	0.000111658
Esi0291_0016	Hypothetical leucine rich repeat calcium binding protein	-17.9627	2.35543	1.42993e-05	0.000111658
Esi0071_0107	UDP-glucose:glycoprotein glucosyltransferase, N-terminal fragment, family GT24	-17.9627	2.35543	1.42993e-05	0.000111658
Esi0064_0105	conserved unknown protein	-16.7257	-1.56343	1.48369e-05	0.000115689
Esi0163_0066	hypothetical protein	-16.7257	-1.56343	1.48369e-05	0.000115689
Esi0280_0019	Formylglycine-dependent sulfatase	-16.7634	1.58405	1.48369e-05	0.000115689
Esi0038_0156	conserved unknown protein	-33.8707	-32.2907	1.52588e-05	0.000116518
Esi0368_0002	conserved unknown protein	-33.8707	-32.2907	1.52588e-05	0.000116518
Esi1059_0001	conserved unknown protein	-33.8707	-32.2907	1.52588e-05	0.000116518
Esi0004_0118	expressed unknown protein	-33.8707	-32.2907	1.52588e-05	0.000116518
Esi0006_0146	expressed unknown protein	-33.8707	-32.2907	1.52588e-05	0.000116518
Esi0110_0066	expressed unknown protein	-33.8707	-32.2907	1.52588e-05	0.000116518
Esi0418_0009	expressed unknown protein	-33.8707	-32.2907	1.52588e-05	0.000116518
Esi0029_0055	FKBP-type peptidyl-prolyl cis-trans isomerase 2	-33.8707	-32.2907	1.52588e-05	0.000116518
Esi0036_0152	Heat shock protein 40 like protein/ DnaJ domain containing protein	-33.8707	-32.2907	1.52588e-05	0.000116518
Esi0005_0081	hypothetical protein	-33.8707	-32.2907	1.52588e-05	0.000116518
Esi0033_0096	hypothetical protein	-33.8707	-32.2907	1.52588e-05	0.000116518
Esi0160_0064	hypothetical protein	-33.8707	-32.2907	1.52588e-05	0.000116518
Esi0424_0006	Lipoxygenase	-33.8707	-32.2907	1.52588e-05	0.000116518
Esi0028_0096	Possible a2+/calmodulin-dependent protein kinase, EF-Hand protein superfamily	-33.8707	-32.2907	1.52588e-05	0.000116518
Esi0023_0095	probable methionone aminopeptidase	-33.8707	-32.2907	1.52588e-05	0.000116518
Esi0007_0119	small nuclear ribonucleoprotein polypeptide G	-33.8707	-32.2907	1.52588e-05	0.000116518
Esi0217_0011	transthyretin	-33.8707	-32.2907	1.52588e-05	0.000116518
Esi0042_0054	expressed unknown protein	-18.6629	-3.1629	1.52364e-05	0.000116518
Esi0077_0024	hypothetical protein	-18.6629	-3.1629	1.52364e-05	0.000116518
Esi0026_0167	Sulfotransferase	-18.6629	-3.1629	1.52364e-05	0.000116518
Esi0147_0032	Actin-related protein 2/3 complex subunit ARPC4 or p20-Arc (Arp2/3 complex 20 kDa subunit)	-17.8299	-2.38411	1.50972e-05	0.000116518
Esi0003_0241	conserved unknown protein	-17.5117	-1.99153	1.52218e-05	0.000116518
Esi0084_0054	conserved unknown protein	-17.5117	-1.99153	1.52218e-05	0.000116518
Esi0108_0018	expressed unknown protein	-17.5117	-1.99153	1.52218e-05	0.000116518
Esi0141_0021	Threonine aldolase	-17.5117	-1.99153	1.52218e-05	0.000116518
Esi0059_0117	Conserved C2H2 zinc finger protein	-17.809	2.21793	1.50972e-05	0.000116518
Esi0100_0041	PDE318, predicted plastid-localised Nog1-like GTPase	-17.809	2.21793	1.50972e-05	0.000116518
Esi0000_0200	conserved unknown protein	-18.6346	3.01148	1.52364e-05	0.000116518
Esi0193_0012	Aminotransferase	-33.879	32.2742	1.52588e-05	0.000116518
Esi0037_0094	conserved unknown protein	-33.879	32.2742	1.52588e-05	0.000116518
Esi0041_0132	conserved unknown protein	-33.879	32.2742	1.52588e-05	0.000116518
Esi0056_0018	conserved unknown protein	-33.879	32.2742	1.52588e-05	0.000116518
Esi0127_0051	conserved unknown protein	-33.879	32.2742	1.52588e-05	0.000116518
Esi0295_0021	conserved unknown protein	-33.879	32.2742	1.52588e-05	0.000116518
Esi0300_0007	conserved unknown protein	-33.879	32.2742	1.52588e-05	0.000116518
Esi0004_0225	expressed unknown protein	-33.879	32.2742	1.52588e-05	0.000116518
Esi0087_0030	Flagellar Associated Protein	-33.879	32.2742	1.52588e-05	0.000116518
Esi0069_0045	Formylglycine-dependent sulfatase	-33.879	32.2742	1.52588e-05	0.000116518
Esi0236_0006	hypothetical protein	-33.879	32.2742	1.52588e-05	0.000116518
Esi0615_0001	hypothetical protein	-33.879	32.2742	1.52588e-05	0.000116518
Esi0262_0034	photolyase 1	-33.879	32.2742	1.52588e-05	0.000116518
Esi0081_0015	Probable 3\',5\'-cyclic phosphodiesterase pde-4	-33.879	32.2742	1.52588e-05	0.000116518
Esi0068_0067	putative homoaconitate hydratase	-33.879	32.2742	1.52588e-05	0.000116518
Esi0278_0020	conserved unknown protein	-17.6924	-2.27393	1.53741e-05	0.000117233
Esi0077_0022	Acetyltransferase (isoleucine patch superfamily protein)	-17.6277	-2.06336	1.53741e-05	0.000117233
Esi0024_0183	conserved unknown protein	-17.6277	-2.06336	1.53741e-05	0.000117233
Esi0078_0096	Valine--tRNA ligase,	-16.2689	1.2981	1.55027e-05	0.000118158
Esi0061_0065	Ap4A phosphorylase II	-16.9849	-1.68896	1.5717e-05	0.000119623
Esi0010_0064	expressed unknown protein	-16.9849	-1.68896	1.5717e-05	0.000119623
Esi0193_0062	conserved unknown protein	-16.4934	1.41683	1.61138e-05	0.000122529
Esi0044_0144	expressed unknown protein	-15.598	-1.06177	1.61404e-05	0.000122673
Esi0000_0346	conserved unknown protein	-15.6481	-1.07486	1.6867e-05	0.000128135
Esi0144_0010	conserved unknown protein	-16.7894	-1.58399	1.69136e-05	0.00012843
Esi0008_0080	conserved unknown protein	-16.651	1.50481	1.69358e-05	0.000128478
Esi0277_0021	hypothetical protein	-16.651	1.50481	1.69358e-05	0.000128478
Esi0148_0058	conserved unknown protein	-17.0621	-1.72067	1.74285e-05	0.000131969
Esi0169_0042	conserved unknown protein	-17.0621	-1.72067	1.74285e-05	0.000131969
Esi0184_0007	conserved unknown protein	-17.0621	-1.72067	1.74285e-05	0.000131969
Esi0264_0027	conserved unknown protein	-15.5772	-1.04851	1.83849e-05	0.000138887
Esi0314_0021	conserved unknown protein	-16.2153	-1.31973	1.89408e-05	0.000142888
Esi0058_0146	TRANSCRIPTION INITIATION FACTOR TFIID	-15.8995	1.15587	1.91418e-05	0.000144337
Esi0116_0065	eukaryotic initiation factor 4E	-18.3999	-2.85889	1.93012e-05	0.000145201
Esi0473_0005	expressed unknown protein	-18.3999	-2.85889	1.93012e-05	0.000145201
Esi0038_0010	conserved unknown protein	-18.3737	2.70335	1.93012e-05	0.000145201
Esi0176_0037	conserved unknown protein	-18.3737	2.70335	1.93012e-05	0.000145201
Esi0071_0046	Hypothetical leucine rich repeat calmodulin binding protein	-18.3737	2.70335	1.93012e-05	0.000145201
Esi0006_0137	conserved unknown protein	-19.0476	-3.56343	1.94311e-05	0.000145639
Esi0165_0064	expressed unknown protein	-19.0476	-3.56343	1.94311e-05	0.000145639
Esi0200_0010	Hypothetical leucine rich repeat protein	-19.0476	-3.56343	1.94311e-05	0.000145639
Esi0207_0047	conserved unknown protein	-19.0156	3.41956	1.94311e-05	0.000145639
Esi0302_0026	conserved unknown protein	-19.0156	3.41956	1.94311e-05	0.000145639
Esi0102_0040	hypothetical protein	-19.0156	3.41956	1.94311e-05	0.000145639
Esi0068_0069	inactive	-19.0156	3.41956	1.94311e-05	0.000145639
Esi0144_0041	peptide n-glycanase, putative	-19.0156	3.41956	1.94311e-05	0.000145639
Esi0227_0014	conserved unknown protein	-16.7121	1.53071	1.95191e-05	0.000146231
Esi0098_0041	conserved unknown protein	-16.059	-1.20086	1.95964e-05	0.000146675
Esi0170_0027	expressed unknown protein	-16.059	-1.20086	1.95964e-05	0.000146675
Esi0201_0005	Calcium-dependent protein kinase, isoform 2 (CDPK 2)	-19.6534	-4.35193	2.09808e-05	0.000155745
Esi0010_0091	conserved unknown protein	-19.6534	-4.35193	2.09808e-05	0.000155745
Esi0091_0016	conserved unknown protein	-19.6534	-4.35193	2.09808e-05	0.000155745
Esi0144_0045	conserved unknown protein	-19.6534	-4.35193	2.09808e-05	0.000155745
Esi0185_0022	conserved unknown protein	-19.6534	-4.35193	2.09808e-05	0.000155745
Esi0333_0005	conserved unknown protein	-19.6534	-4.35193	2.09808e-05	0.000155745
Esi0008_0031	expressed unknown protein	-19.6534	-4.35193	2.09808e-05	0.000155745
Esi0008_0250	hypothetical protein	-17.231	-1.79588	2.08766e-05	0.000155745
[truncated: 2,119 more rows]

## Sheet: Supporting Table 5
Gene Ontology enrichment table of differentially expressed genes											Gene Ontology enrichment table of differentially expressed genes
Test-Set: genes upregulated in male gametes; FC>=2, FDR<5%											Test-Set: genes upregulated in female gametes; FC>=2, FDR<5%
Test all Gene Ontology terms if they are enriched in a test group when compared to a reference group using Fisher's Exact Test with Multiple Testing Correction of FDR (Benjamini and Hochberg).											Test all Gene Ontology terms if they are enriched in a test group when compared to a reference group using Fisher's Exact Test with Multiple Testing Correction of FDR (Benjamini and Hochberg).
GO Term	Name	Type	FDR	single test p-Value	# in test group	# in reference group	# non annot test	# non annot reference group	Over/Under		GO Term	Name	Type	FDR	single test p-Value	# in test group	# in reference group	# non annot test	# non annot reference group	Over/Under
GO:0006928	cellular component movement	P	1	0.00065	30	84	1223	7295	over		GO:0010467	gene expression	P	0.0017	1.2e-06	120	445	1091	6976	over
GO:0007018	microtubule-based movement	P	1	0.0021	25	71	1228	7308	over		GO:0006412	translation	P	0.01	1.3e-05	67	219	1144	7202	over
GO:0009109	coenzyme catabolic process	P	1	0.0024	5	3	1248	7376	over		GO:0009987	cellular process	P	0.035	5.6e-05	596	3191	615	4230	over
GO:0006099	tricarboxylic acid cycle	P	1	0.0024	5	3	1248	7376	over		GO:0009058	biosynthetic process	P	0.035	5.7e-05	202	916	1009	6505	over
GO:0046356	acetyl-CoA catabolic process	P	1	0.0024	5	3	1248	7376	over		GO:0006810	transport	P	0.037	8.7e-05	138	586	1073	6835	over
GO:0007017	microtubule-based process	P	1	0.0043	31	102	1222	7277	over		GO:0051234	establishment of localization	P	0.042	0.00011	138	590	1073	6831	over
GO:0009060	aerobic respiration	P	1	0.0048	5	4	1248	7375	over		GO:0044249	cellular biosynthetic process	P	0.043	0.00013	186	844	1025	6577	over
GO:0051187	cofactor catabolic process	P	1	0.0048	5	4	1248	7375	over		GO:0051179	localization	P	0.054	0.00017	144	626	1067	6795	over
GO:0051168	nuclear export	P	1	0.0052	4	2	1249	7377	over		GO:0042398	cellular modified amino acid biosynthetic process	P	0.059	0.0002	8	6	1203	7415	over
GO:0006813	potassium ion transport	P	1	0.0093	8	14	1245	7365	over		GO:0006643	membrane lipid metabolic process	P	0.059	0.00021	7	4	1204	7417	over
GO:0005261	cation channel activity	F	1	0.00081	12	19	1241	7360	over		GO:0006750	glutathione biosynthetic process	P	0.065	0.00029	5	1	1206	7420	over
GO:0015079	potassium ion transmembrane transporter activity	F	1	0.001	9	11	1244	7368	over		GO:0006664	glycolipid metabolic process	P	0.065	0.00029	5	1	1206	7420	over
GO:0005267	potassium channel activity	F	1	0.001	9	11	1244	7368	over		GO:0009247	glycolipid biosynthetic process	P	0.065	0.00029	5	1	1206	7420	over
GO:0004888	transmembrane signaling receptor activity	F	1	0.0023	9	13	1244	7366	over		GO:0046907	intracellular transport	P	0.13	0.00064	36	110	1175	7311	over
GO:0022839	ion gated channel activity	F	1	0.0031	3	0	1250	7379	over		GO:0008152	metabolic process	P	0.14	0.00088	567	3093	644	4328	over
GO:0015269	calcium-activated potassium channel activity	F	1	0.0031	3	0	1250	7379	over		GO:0046467	membrane lipid biosynthetic process	P	0.14	0.00088	5	2	1206	7419	over
GO:0005227	calcium activated cation channel activity	F	1	0.0031	3	0	1250	7379	over		GO:0050801	ion homeostasis	P	0.15	0.00095	6	4	1205	7417	over
GO:0017111	nucleoside-triphosphatase activity	F	1	0.0067	109	493	1144	6886	over		GO:0009894	regulation of catabolic process	P	0.18	0.0012	14	28	1197	7393	over
GO:0016462	pyrophosphatase activity	F	1	0.0081	110	502	1143	6877	over		GO:0009059	macromolecule biosynthetic process	P	0.18	0.0012	97	412	1114	7009	over
GO:0016818	hydrolase activity, acting on acid anhydrides, in phosphorus-containing anhydrides	F	1	0.0085	110	503	1143	6876	over		GO:0065007	biological regulation	P	0.18	0.0013	148	682	1063	6739	over
GO:0008158	hedgehog receptor activity	F	1	0.0085	5	5	1248	7374	over		GO:0034645	cellular macromolecule biosynthetic process	P	0.19	0.0015	96	408	1115	7013	over
GO:0016817	hydrolase activity, acting on acid anhydrides	F	1	0.0088	111	509	1142	6870	over		GO:0050789	regulation of biological process	P	0.19	0.0015	124	557	1087	6864	over
GO:0003777	microtubule motor activity	F	1	0.009	28	95	1225	7284	over		GO:0042592	homeostatic process	P	0.19	0.0016	29	86	1182	7335	over
GO:0022838	substrate-specific channel activity	F	1	0.0095	18	52	1235	7327	over		GO:0051649	establishment of localization in cell	P	0.19	0.0016	39	131	1172	7290	over
GO:0022803	passive transmembrane transporter activity	F	1	0.0095	18	52	1235	7327	over		GO:0006259	DNA metabolic process	P	0.19	0.0016	24	274	1187	7147	under
GO:0015267	channel activity	F	1	0.0095	18	52	1235	7327	over		GO:0031329	regulation of cellular catabolic process	P	0.19	0.0018	13	26	1198	7395	over
											GO:0032483	regulation of Rab protein signal transduction	P	0.19	0.0018	9	13	1202	7408	over
											GO:0032313	regulation of Rab GTPase activity	P	0.19	0.0018	9	13	1202	7408	over
											GO:0019725	cellular homeostasis	P	0.19	0.0018	25	72	1186	7349	over
											GO:0009056	catabolic process	P	0.19	0.0018	68	272	1143	7149	over
											GO:0043269	regulation of ion transport	P	0.19	0.0021	5	3	1206	7418	over
											GO:0043043	peptide biosynthetic process	P	0.19	0.0021	5	3	1206	7418	over
											GO:0046578	regulation of Ras protein signal transduction	P	0.19	0.0022	15	32	1196	7389	over
											GO:0051056	regulation of small GTPase mediated signal transduction	P	0.19	0.0022	15	32	1196	7389	over
											GO:0007017	microtubule-based process	P	0.19	0.0022	7	126	1204	7295	under
											GO:0016192	vesicle-mediated transport	P	0.19	0.0023	28	85	1183	7336	over
											GO:0008104	protein localization	P	0.19	0.0025	41	144	1170	7277	over
											GO:0030811	regulation of nucleotide catabolic process	P	0.19	0.0027	12	24	1199	7397	over
											GO:1900542	regulation of purine nucleotide metabolic process	P	0.19	0.0027	12	24	1199	7397	over
											GO:0043087	regulation of GTPase activity	P	0.19	0.0027	12	24	1199	7397	over
											GO:0033124	regulation of GTP catabolic process	P	0.19	0.0027	12	24	1199	7397	over
											GO:0033121	regulation of purine nucleotide catabolic process	P	0.19	0.0027	12	24	1199	7397	over
											GO:0006140	regulation of nucleotide metabolic process	P	0.19	0.0027	12	24	1199	7397	over
											GO:0032318	regulation of Ras GTPase activity	P	0.19	0.0027	12	24	1199	7397	over
											GO:0006829	zinc ion transport	P	0.19	0.0028	3	0	1208	7421	over
											GO:0051641	cellular localization	P	0.19	0.0028	41	146	1170	7275	over
											GO:0033036	macromolecule localization	P	0.2	0.0029	44	160	1167	7261	over
											GO:0048878	chemical homeostasis	P	0.21	0.0033	6	6	1205	7415	over
											GO:0070838	divalent metal ion transport	P	0.24	0.0038	7	9	1204	7412	over
											GO:0072511	divalent inorganic cation transport	P	0.24	0.0038	7	9	1204	7412	over
											GO:0006518	peptide metabolic process	P	0.24	0.0038	8	12	1203	7409	over
											GO:0015031	protein transport	P	0.24	0.0039	36	125	1175	7296	over
											GO:0044272	sulfur compound biosynthetic process	P	0.24	0.004	11	22	1200	7399	over
											GO:0045184	establishment of protein localization	P	0.24	0.0041	36	126	1175	7295	over
											GO:0006873	cellular ion homeostasis	P	0.25	0.0046	4	2	1207	7419	over
											GO:0007034	vacuolar transport	P	0.25	0.0046	4	2	1207	7419	over
											GO:0055082	cellular chemical homeostasis	P	0.25	0.0046	4	2	1207	7419	over
											GO:0006886	intracellular protein transport	P	0.26	0.0048	26	82	1185	7339	over
											GO:0044237	cellular metabolic process	P	0.26	0.0048	417	2253	794	5168	over
											GO:0006575	cellular modified amino acid metabolic process	P	0.27	0.0055	8	13	1203	7408	over
											GO:0051049	regulation of transport	P	0.28	0.0056	7	10	1204	7411	over
											GO:0008654	phospholipid biosynthetic process	P	0.29	0.0059	10	20	1201	7401	over
											GO:0050794	regulation of cellular process	P	0.31	0.0064	109	501	1102	6920	over
											GO:0065008	regulation of biological quality	P	0.33	0.007	53	213	1158	7208	over
											GO:0006812	cation transport	P	0.33	0.007	32	111	1179	7310	over
											GO:0006396	RNA processing	P	0.34	0.0072	37	134	1174	7287	over
											GO:0006749	glutathione metabolic process	P	0.34	0.0074	5	5	1206	7416	over
											GO:0032879	regulation of localization	P	0.34	0.0075	8	14	1203	7407	over
											GO:0048583	regulation of response to stimulus	P	0.36	0.0081	20	59	1191	7362	over
											GO:0034220	ion transmembrane transport	P	0.39	0.0087	15	39	1196	7382	over
											GO:0044238	primary metabolic process	P	0.41	0.0094	424	2316	787	5105	over
											GO:0023051	regulation of signaling	P	0.41	0.0095	18	53	1193	7368	over
											GO:0030259	lipid glycosylation	P	0.42	0.0099	3	1	1208	7420	over
											GO:0003735	structural constituent of ribosome	F	1.3e-05	2.3e-09	44	82	1167	7339	over
											GO:0005198	structural molecule activity	F	3.8e-05	2.1e-08	54	125	1157	7296	over
											GO:0005515	protein binding	F	0.0038	4.1e-06	305	2354	906	5067	under
											GO:0005096	GTPase activator activity	F	0.087	0.0004	13	21	1198	7400	over
											GO:0008194	UDP-glycosyltransferase activity	F	0.1	0.0005	9	10	1202	7411	over
											GO:0005099	Ras GTPase activator activity	F	0.11	0.00057	10	13	1201	7408	over
											GO:0008047	enzyme activator activity	F	0.13	0.00069	14	26	1197	7395	over
											GO:0005083	small GTPase regulator activity	F	0.16	0.0011	15	31	1196	7390	over
											GO:0060589	nucleoside-triphosphatase regulator activity	F	0.19	0.0014	17	39	1194	7382	over
											GO:0030695	GTPase regulator activity	F	0.19	0.0016	16	35	1195	7386	over
											GO:0005097	Rab GTPase activator activity	F	0.19	0.0018	9	13	1202	7408	over
											GO:0005488	binding	F	0.19	0.0019	771	5063	440	2358	under
											GO:0005215	transporter activity	F	0.19	0.002	69	277	1142	7144	over
											GO:0030234	enzyme regulator activity	F	0.19	0.0022	26	76	1185	7345	over
											GO:0003723	RNA binding	F	0.19	0.0026	56	217	1155	7204	over
											GO:0004357	glutamate-cysteine ligase activity	F	0.19	0.0028	3	0	1208	7421	over
											GO:0022892	substrate-specific transporter activity	F	0.22	0.0035	53	205	1158	7216	over
											GO:0072509	divalent inorganic cation transmembrane transporter activity	F	0.27	0.0053	6	7	1205	7414	over
											GO:0003777	microtubule motor activity	F	0.28	0.0055	7	116	1204	7305	under
											GO:0008374	O-acyltransferase activity	F	0.42	0.0099	3	1	1208	7420	over
											GO:0008460	dTDP-glucose 4,6-dehydratase activity	F	0.42	0.0099	3	1	1208	7420	over
											GO:0008324	cation transmembrane transporter activity	F	0.42	0.0099	29	100	1182	7321	over
											GO:0005840	ribosome	C	3.1e-05	1.1e-08	44	87	1167	7334	over
											GO:0030529	ribonucleoprotein complex	C	0.0035	3.2e-06	52	144	1159	7277	over
											GO:0016020	membrane	C	0.037	8.1e-05	219	1017	992	6404	over
											GO:0030118	clathrin coat	C	0.037	9.2e-05	9	7	1202	7414	over
											GO:0030117	membrane coat	C	0.037	9.5e-05	15	23	1196	7398	over
											GO:0048475	coated membrane	C	0.037	9.5e-05	15	23	1196	7398	over
											GO:0032991	macromolecular complex	C	0.061	0.00023	153	677	1058	6744	over
											GO:0044391	ribosomal subunit	C	0.065	0.00028	14	23	1197	7398	over
											GO:0044425	membrane part	C	0.14	0.00087	111	478	1100	6943	over
											GO:0030665	clathrin coated vesicle membrane	C	0.14	0.00088	5	2	1206	7419	over
											GO:0030125	clathrin vesicle coat	C	0.14	0.00088	5	2	1206	7419	over
											GO:0030136	clathrin-coated vesicle	C	0.19	0.0021	5	3	1206	7418	over
											GO:0044464	cell part	C	0.19	0.0024	425	2278	786	5143	over
											GO:0005623	cell	C	0.19	0.0024	425	2278	786	5143	over
											GO:0030662	coated vesicle membrane	C	0.19	0.0026	8	11	1203	7410	over
											GO:0030120	vesicle coat	C	0.19	0.0026	8	11	1203	7410	over
											GO:0030904	retromer complex	C	0.19	0.0028	3	0	1208	7421	over
											GO:0012505	endomembrane system	C	0.2	0.0029	28	88	1183	7333	over
											GO:0005737	cytoplasm	C	0.21	0.0031	238	1199	973	6222	over
											GO:0015935	small ribosomal subunit	C	0.24	0.0038	8	12	1203	7409	over
											GO:0030135	coated vesicle	C	0.24	0.0038	8	12	1203	7409	over
											GO:0044444	cytoplasmic part	C	0.24	0.004	187	920	1024	6501	over
											GO:0005622	intracellular	C	0.24	0.0042	398	2135	813	5286	over
											GO:0030140	trans-Golgi network transport vesicle	C	0.25	0.0046	4	2	1207	7419	over
											GO:0030130	clathrin coat of trans-Golgi network vesicle	C	0.25	0.0046	4	2	1207	7419	over
											GO:0012510	trans-Golgi network transport vesicle membrane	C	0.25	0.0046	4	2	1207	7419	over
											GO:0030660	Golgi-associated vesicle membrane	C	0.27	0.0053	6	7	1205	7414	over
											GO:0030659	cytoplasmic vesicle membrane	C	0.27	0.0055	8	13	1203	7408	over
											GO:0044433	cytoplasmic vesicle part	C	0.27	0.0055	8	13	1203	7408	over
											GO:0012506	vesicle membrane	C	0.27	0.0055	8	13	1203	7408	over
											GO:0044424	intracellular part	C	0.34	0.0073	354	1896	857	5525	over
											GO:0030131	clathrin adaptor complex	C	0.34	0.0074	5	5	1206	7416	over
											GO:0030119	AP-type membrane coat adaptor complex	C	0.34	0.0074	5	5	1206	7416	over
											GO:0005798	Golgi-associated vesicle	C	0.37	0.0083	6	8	1205	7413	over

## Sheet: Supporting Table 6
Genes associated with upregulated pathways described in Results and Discussion
Cathegory	Gene ID	Gamete type	Change in expressiom	Function	GO	Enzyme Code
Intraflagellar transport	Esi0019_0106	Male	UP	Intraflagellar transport protein 140 putative	F:protein binding	-
Intraflagellar transport	Esi0066_0043	Male	UP	conserved unknown protein
Intraflagellar transport	Esi0118_0080	Male	UP	Intrafragellar transpot 52, osm-6-like protein	P:positive regulation of proteolysis; P:smoothened signaling pathway; P:dorsal/ventral pattern formation; P:neural tube formation; P:heart looping; P:embryonic digit morphogenesis	-
Intraflagellar transport	Esi0474_0007	Male	UP	conserved unknown protein	P:multicellular organismal process; C:intracellular organelle; C:cell projection	-
Ion dynamics	Esi0000_0275	Male	UP	cyclic nucleotide binding K+ channels with similarity to TetraKCNG channel
Ion dynamics	Esi0000_0275	Male	UP	sperm hyperpolarization-activated and cyclic nucleotide-gated channel
Ion dynamics	Esi0015_0103	Male	UP	cyclic nucleotide binding K+ channels with similarity to TetraKCNG channel	F:potassium channel activity; C:membrane; P:potassium ion transmembrane transport	-
Ion dynamics	Esi0015_0103	Male	UP	sperm hyperpolarization-activated and cyclic nucleotide-gated channel
Ion dynamics	Esi0024_0087	Male	UP	adenylate cyclase	P:cyclic nucleotide biosynthetic process; F:phosphorus-oxygen lyase activity; P:intracellular signal transduction	-
Ion dynamics	Esi0043_0064	Male	UP	cyclic nucleotide binding K+ channels with similarity to TetraKCNG channel	P:transport; F:voltage-gated ion channel activity; C:membrane; F:potassium channel activity	-
Ion dynamics	Esi0043_0064	Male	UP	sperm hyperpolarization-activated and cyclic nucleotide-gated channel
Ion dynamics	Esi0162_0059	Male	UP	and a similar voltage gated-calcium channel	C:plasma membrane part; F:ion channel activity; F:protein binding; P:ion transport; P:transmembrane transport	-
Ion dynamics	Esi0304_0020	Male	UP	Na+/H+ exchanger	P:cation transport; F:solute:hydrogen antiporter activity; C:integral to membrane; P:transmembrane transport	-
Microtubule based movement	Esi0027_0071	Male	UP	kinesin-like protein	F:microtubule motor activity; F:ATP binding; P:microtubule-based movement	-
Microtubule based movement	Esi0041_0132	Male	UP	conserved unknown protein	F:microtubule motor activity; F:ATP binding; P:microtubule-based movement; F:nucleic acid binding	-
Microtubule based movement	Esi0058_0042	Male	UP	axonemal dynein heavy chain	F:microtubule motor activity; P:microtubule-based movement; C:dynein complex; F:ATP binding; F:ATPase activity	EC:3.6.1.15
Microtubule based movement	Esi0066_0108	Male	UP	heavy polypeptide 1	F:microtubule motor activity; P:microtubule-based movement; C:dynein complex; F:ATP binding; F:DNA topoisomerase (ATP-hydrolyzing) activity; P:DNA topological change	-
Microtubule based movement	Esi0072_0029	Male	UP	conserved unknown protein	F:microtubule motor activity; F:ATP binding; P:microtubule-based movement	-
Microtubule based movement	Esi0075_0013	Male	UP	kinesinlike protein	F:microtubule motor activity; F:ATP binding; P:microtubule-based movement	-
Microtubule based movement	Esi0087_0052	Male	UP	kinesin heavy chain	F:microtubule motor activity; F:ATP binding; P:microtubule-based movement; F:protein binding	-
Microtubule based movement	Esi0089_0048	Male	UP	kinesin-like protein	F:microtubule motor activity; F:ATP binding; P:microtubule-based movement	-
Microtubule based movement	Esi0122_0051	Male	UP	kinesin-like protein	F:microtubule motor activity; F:ATP binding; P:microtubule-based movement	-
Microtubule based movement	Esi0128_0049	Male	UP	kinesin family member 21b	F:microtubule motor activity; F:ATP binding; P:microtubule-based movement	-
Microtubule based movement	Esi0147_0025	Male	UP	kinesin family protein	F:microtubule motor activity; F:ATP binding; P:microtubule-based movement	-
Microtubule based movement	Esi0160_0009	Male	UP	dynein heavy chain	F:microtubule motor activity; P:microtubule-based movement; C:dynein complex; F:ATP binding; F:ATPase activity	-
Microtubule based movement	Esi0174_0045	Male	UP	kinesin-like protein	C:cell part; F:microtubule motor activity; F:ATP binding; P:microtubule-based movement	-
Microtubule based movement	Esi0193_0046	Male	UP	ankyrin repeat protein	C:cell part; F:microtubule motor activity; F:ATP binding; P:microtubule-based movement; F:protein binding	-
Microtubule based movement	Esi0212_0030	Male	UP	beta-tubulin	P:microtubule-based movement; F:GTP binding; P:protein polymerization; F:structural molecule activity; F:GTPase activity; C:microtubule; P:GTP catabolic process	EC:3.6.5.1; EC:3.6.5.2; EC:3.6.5.3; EC:3.6.5.4
Microtubule based movement	Esi0223_0007	Male	UP	dynein heavy chain (axonemal?)	P:auxin biosynthetic process; F:oxidoreductase activity; F:ATP binding; C:cell projection; F:ATPase activity; F:protein binding; F:microtubule motor activity; P:microtubule-based movement; C:dynein complex	-
Microtubule based movement	Esi0253_0034	Male	UP	hect domain and rld 4	P:epithelial cilium movement involved in determination of left/right asymmetry; P:retina layer formation; F:acid-amino acid ligase activity; F:protein binding; P:cellular protein modification process	EC:6.3.2.0
Microtubule based movement	Esi0277_0016	Male	UP	kinesin-like protein	F:microtubule motor activity; F:ATP binding; P:microtubule-based movement	-
Microtubule based movement	Esi0298_0023	Male	UP	protein (can be kin-2)	F:microtubule motor activity; F:ATP binding; P:microtubule-based movement	-
Microtubule based movement	Esi0317_0025	Male	UP	kinesin-like protein kif1a	P:anterograde synaptic vesicle transport; C:microtubule associated complex; P:neuromuscular junction development; P:larval locomotory behavior; P:vesicle transport along microtubule; P:synaptic vesicle maturation; F:microtubule motor activity; F:ATP binding	-
Microtubule based movement	Esi0332_0030	Male	UP	kinesin family protein	P:posterior lateral line ganglion development; P:axon extension involved in development; P:intracellular mRNA localization; F:microtubule motor activity; F:ATP binding; P:microtubule-based movement	-
Microtubule based movement	Esi0421_0011	Male	UP	cytoplasmic dynein 2 heavy chain 1	P:forebrain development; P:cell projection organization; P:asymmetric protein localization; P:dorsal/ventral pattern formation; P:Golgi organization; P:protein processing; P:determination of left/right symmetry; C:Golgi apparatus; P:embryonic limb morphogenesis; F:microtubule motor activity; P:microtubule-based movement; C:dynein complex; F:ATP binding; F:ATPase activity	-
Pheromone biosynthesis	Esi0002_0065	Female	UP	Putative Glutathione S-transferase
Pheromone biosynthesis	Esi0023_0101	Female	UP	putative Glutathione S-transferase
Pheromone biosynthesis	Esi0066_0082	Female	UP	Glutathione synthase	C:plastid; F:glutathione synthase activity; F:ATP binding; P:glutathione biosynthetic process	-
Pheromone biosynthesis	Esi0114_0046	Female	UP	arsenate reductase, glutathione/glutaredoxin type	F:protein tyrosine phosphatase activity; P:protein dephosphorylation; F:oxidoreductase activity	EC:3.1.3.48
Pheromone biosynthesis	Esi0136_0001	Female	UP	Glutathione synthase	P:positive regulation of growth rate; P:glutathione biosynthetic process; P:carbohydrate metabolic process; P:reproduction; P:locomotion; C:mitochondrial matrix; F:hydroxyacylglutathione hydrolase activity	EC:3.1.2.6
Pheromone biosynthesis	Esi0152_0006	Female	UP	Glutathione peroxidase	P:response to cadmium ion; F:glutathione peroxidase activity; C:chloroplast; C:cytosol; C:mitochondrion; P:response to salt stress; P:response to oxidative stress; P:oxidation-reduction process	EC:1.11.1.9
Pheromone biosynthesis	Esi0184_0033	Female	UP	Glutamate cysteine ligase	P:response to arsenic-containing substance; P:regulation of mitochondrial depolarization; P:response to xenobiotic stimulus; P:L-ascorbic acid metabolic process; F:ADP binding; C:cytosol; F:protein heterodimerization activity; P:anti-apoptosis; P:positive regulation of proteasomal ubiquitin-dependent protein catabolic process; P:cysteine metabolic process; P:cell redox homeostasis; F:glutamate bi…	EC:6.3.2.2
Pheromone biosynthesis	Esi0250_0011	Female	UP	Glutamate cysteine ligase	F:glutamate-cysteine ligase activity; P:glutathione biosynthetic process	EC:6.3.2.2
Pheromone biosynthesis	Esi0250_0012	Female	UP	Glutamate cysteine ligase	P:response to chemical stimulus; P:negative regulation of macromolecule metabolic process; P:cellular homeostasis; P:response to stress; P:negative regulation of cellular metabolic process; P:regulation of cellular protein metabolic process; F:binding; C:cytoplasmic part; P:negative regulation of apoptotic process; F:glutamate-cysteine ligase activity; P:glutathione biosynthetic process	EC:6.3.2.2
Pheromone biosynthesis	Esi0424_0006	Female	UP	Lipoxygenase	F:metal ion binding; P:oxidation-reduction process	-
Polysaccharide biosynthesis	Esi0003_0195	Female	UP	GDP-L-fucose synthase	P:oxidation-reduction process; F:oxidoreductase activity; P:cellular metabolic process; F:coenzyme binding	-
Polysaccharide biosynthesis	Esi0021_0026	Female	UP	Fucosyltransferase
Polysaccharide biosynthesis	Esi0026_0167	Female	UP	Sulfotransferase	F:sulfotransferase activity; F:peptide-aspartate beta-dioxygenase activity; P:peptidyl-amino acid modification; C:integral to endoplasmic reticulum membrane; P:oxidation-reduction process	-
Polysaccharide biosynthesis	Esi0028_0011	Female	UP	Sulfotransferase	F:sulfotransferase activity	-
Polysaccharide biosynthesis	Esi0030_0144	Female	UP	Mannuronan C-5-epimerase C-terminal fragment	P:cell wall polysaccharide biosynthetic process	-
Polysaccharide biosynthesis	Esi0032_0064	Female	UP	Sulfotransferase	F:galactosylceramide sulfotransferase activity; C:Golgi apparatus; P:biosynthetic process; C:integral to membrane	-
Polysaccharide biosynthesis	Esi0051_0092	Female	UP	GDP-mannose dehydrogenase	F:NAD binding; P:oxidation-reduction process; F:oxidoreductase activity; P:cell wall polysaccharide biosynthetic process	EC:1.1.1.132
Polysaccharide biosynthesis	Esi0051_0113	Female	UP	UDP-glucose 6-dehydrogenase	F:NAD binding; P:oxidation-reduction process; F:oxidoreductase activity	-
Polysaccharide biosynthesis	Esi0051_0113	Female	UP	GDP-mannose dehydrogenase
Polysaccharide biosynthesis	Esi0101_0043	Female	UP	UDP-glucose 6-dehydrogenase	C:cytoplasmic membrane-bounded vesicle; F:UDP-glucose 6-dehydrogenase activity; P:oxidation-reduction process; F:NAD binding	EC:1.1.1.22
Polysaccharide biosynthesis	Esi0120_0005	Female	UP	mannose-6-phosphate isomerases (MPI)	F:mannose-6-phosphate isomerase activity; P:carbohydrate metabolic process; F:zinc ion binding	-
Polysaccharide biosynthesis	Esi0120_0014	Female	UP	cellulose synthase
Polysaccharide biosynthesis	Esi0149_0032	Female	UP	PMM phosphomannomutase
Polysaccharide biosynthesis	Esi0231_0017	Female	UP	cellulose synthase	C:membrane; F:cellulose synthase (UDP-forming) activity; P:cellulose biosynthetic process	EC:2.4.1.12
Polysaccharide biosynthesis	Esi0231_0020	Female	UP	cellulose synthase	C:membrane; F:cellulose synthase (UDP-forming) activity; P:cellulose biosynthetic process	EC:2.4.1.12
Polysaccharide biosynthesis	Esi0315_0022	Female	UP	Mannuronan C-5-epimerase N-terminal fragment
Polysaccharide biosynthesis	Esi0326_0043	Female	UP	Mannuronan C-5-epimerase
Polysaccharide biosynthesis	Esi0340_0006	Female	UP	Mannuronan C-5-epimerase
Polysaccharide biosynthesis	Esi0367_0009	Female	UP	Mannuronan C-5-epimerase
Polysaccharide biosynthesis	Esi0466_0003	Female	UP	Mannuronan C-5-epimerase
Polysaccharide biosynthesis	Esi0466_0009	Female	UP	Mannuronan C-5-epimerase
Sexualy Induced Gene family	Esi0101_0018	Male	UP	tubular-mastigoneme related, Sig1	F:protein binding	-
Sexualy Induced Gene family	Esi0499_0007	Male	-	conserved unknown protein, Sig2-like	F:protein binding	-
Signaling	Esi0000_0337	Male	UP	GPA4
Signaling	Esi0006_0018	Female	UP	Rab11A	P:protein transport; F:GTP binding; P:small GTPase mediated signal transduction	-
Signaling	Esi0008_0013	Male	UP	PKD/REJ like receptor
Signaling	Esi0010_0050	Female	UP	RhoGEF
Signaling	Esi0017_0189	Female	UP	Rab6	F:sphingomyelin phosphodiesterase activity; P:protein transport; F:GTP binding; P:small GTPase mediated signal transduction	EC:3.1.4.12
Signaling	Esi0020_0055	Male	UP	RhoGAP	C:intracellular; P:signal transduction	-
Signaling	Esi0022_0045	Male	UP	GPA3	F:signal transducer activity; P:G-protein coupled receptor signaling pathway; F:guanyl nucleotide binding	-
Signaling	Esi0023_0013	Female	UP	Rab2B	P:protein transport; C:plasma membrane; F:GTP binding; P:small GTPase mediated signal transduction	-
Signaling	Esi0023_0072	Female	UP	RAC, RHO family GTPase	C:extrinsic to plasma membrane; F:GTP binding; P:inflammatory response; P:regulation of cell migration; P:positive regulation of actin filament polymerization; P:neuromuscular process controlling balance; P:negative regulation of receptor-mediated endocytosis; C:growth cone; P:axon guidance; P:dendrite development; C:lamellipodium; C:cytosol; P:positive regulation of phosphatidylinositol 3-kinase…	EC:3.6.5.1; EC:3.6.5.2; EC:3.6.5.3; EC:3.6.5.4
Signaling	Esi0028_0043	Male	UP	Putative GPCR receptor	F:transmembrane signaling receptor activity; P:cell surface receptor signaling pathway; C:membrane	-
Signaling	Esi0030_0095	Male	UP	divergent RAB-like GTPase, N-terminal myristoylation predicted	F:GTP binding; P:small GTPase mediated signal transduction	-
Signaling	Esi0031_0093	Female	UP	FKBP12	P:protein folding; F:peptidyl-prolyl cis-trans isomerase activity; F:protein binding	-
Signaling	Esi0031_0130	Female	UP	RhoGEF	F:Rho guanyl-nucleotide exchange factor activity; C:intracellular; P:regulation of Rho protein signal transduction; F:protein binding	-
Signaling	Esi0036_0006	Female	UP	Rab32B	F:GTP binding; P:small GTPase mediated signal transduction	-
Signaling	Esi0040_0085	Male	UP	PKD/REJ like receptor
Signaling	Esi0044_0105	Female	UP	Partial GPCR receptor	C:integral to membrane	-
Signaling	Esi0050_0107	Male	-	PKD/REJ like receptor	F:GTP binding; P:small GTPase mediated signal transduction; P:protein transport	-
Signaling	Esi0050_0087	Male	UP	Rab32A	P:neuropeptide signaling pathway; C:membrane
Signaling	Esi0063_0044	Male	UP	MAPK-like	P:auxin biosynthetic process; P:protein phosphorylation; F:ATP binding; F:protein serine/threonine kinase activity	EC:2.7.11.0
Signaling	Esi0086_0041	Male	UP	Phosphatidylinositol kinase	F:protein binding; F:inositol or phosphatidylinositol kinase activity; P:phosphatidylinositol phosphorylation; P:phosphatidylinositol-mediated signaling	-
Signaling	Esi0102_0013	Female	UP	RABSH2	F:protein binding; F:GTP binding; P:small GTPase mediated signal transduction	-
Signaling	Esi0104_0023	Male	UP	Putative GPCR receptor	F:G-protein coupled receptor activity; P:G-protein coupled receptor signaling pathway; C:integral to membrane	-
Signaling	Esi0115_0039	Male	UP	Phosphatidylinositide 3-kinase	C:phosphatidylinositol 3-kinase complex; F:1-phosphatidylinositol-3-kinase activity; P:phosphatidylinositol phosphorylation; P:phosphatidylinositol-mediated signaling; F:protein binding; F:inositol or phosphatidylinositol kinase activity	EC:2.7.1.0
Signaling	Esi0122_0031	Male	UP	Raptor	F:binding	-
Signaling	Esi0123_0056	Female	UP	Partial GPCR receptor	C:integral to membrane	-
Signaling	Esi0130_0068	Male	UP	PKD/REJ like receptor	P:neuropeptide signaling pathway; C:membrane; F:protein binding	-
Signaling	Esi0147_0079	Male	UP	phosphatidylinositol-3,4,5-trisphosphate 3-phosphatase, putative	P:regulation of localization; P:tissue development; F:lipid phosphatase activity; P:regulation of metabolic process; P:negative regulation of cellular component organization; P:lipid metabolic process; P:cell migration; P:regulation of apoptotic process; C:intracellular membrane-bounded organelle; P:response to organic substance; P:macromolecule metabolic process; F:protein binding; P:negative re…	EC:3.1.3.16
Signaling	Esi0160_0060	Male	UP	PKD/REJ like receptor
Signaling	Esi0165_0058	Female	UP	Partial GPCR receptor
Signaling	Esi0180_0044	Female	UP	Rab1B	P:determination of adult lifespan; C:mitochondrion; P:small GTPase mediated signal transduction; P:regulation of transcription, DNA-dependent; P:growth; P:reproduction; P:nucleocytoplasmic transport; P:molting cycle, collagen and cuticulin-based cuticle; F:ATP binding; P:nematode larval development; P:locomotion; F:GTPase activity; F:transcription factor binding; P:receptor-mediated endocytosis; …	EC:3.6.5.1; EC:3.6.5.2; EC:3.6.5.3; EC:3.6.5.4
Signaling	Esi0220_0037	Male	UP	Phosphatidylinositol kinase (PIK-K)	F:inositol or phosphatidylinositol kinase activity; P:phosphatidylinositol phosphorylation; P:phosphatidylinositol-mediated signaling	-
Signaling	Esi0345_0036	Male	UP	TOR2	P:protein autophosphorylation; F:protein serine/threonine kinase activity; P:positive regulation of actin filament polymerization; P:response to insulin stimulus; P:regulation of Rac GTPase activity; P:positive regulation of translation; C:soluble fraction; P:regulation of carbohydrate utilization; C:cytosol; C:TORC1 complex; P:regulation of glycogen biosynthetic process; P:regulation of response…	EC:2.7.11.0
Signaling	Esi0384_0008	Female	UP	Rab7	F:sphingomyelin phosphodiesterase activity; P:protein transport; F:GTP binding; P:small GTPase mediated signal transduction	EC:3.1.4.12
Signaling	Esi0409_0020	Male	UP	Rab8E	C:cell part; F:GTP binding; P:small GTPase mediated signal transduction; P:protein transport	-
Signaling	Esi0425_0013	Female	UP	Rab1A	F:GTP binding; C:Golgi apparatus; C:plasma membrane; F:protein binding; P:small GTPase mediated signal transduction; C:mitochondrion; P:protein transport	-
Signaling	Esi0533_0001	Female	UP	RhoGAP	P:regulation of cell shape; F:protein binding; F:Rac GTPase activator activity; C:intracellular; P:signal transduction	-
Transcription factors	Esi0000_0035	Male	UP	MYB
Transcription factors	Esi0000_0305	Female	UP	Zn_finger CCCH-type
Transcription factors	Esi0003_0133	Male	UP	Zn_finger C2H2-type	C:intracellular; F:zinc ion binding	-
Transcription factors	Esi0005_0224	Female	UP	NIN-like transcription factors
Transcription factors	Esi0005_0255	Male	UP	Zn_finger TAZ-type	F:transcription cofactor activity; F:histone acetyltransferase activity; C:nucleus; F:zinc ion binding	-
Transcription factors	Esi0006_0109	Female	UP	Fungal TRF
Transcription factors	Esi0010_0050	Female	UP	Zn_finger C2H2-type	F:binding	-
Transcription factors	Esi0012_0057	Male	UP	MYB	F:DNA binding; F:ATP binding; C:nucleus; F:helicase activity	-
Transcription factors	Esi0014_0098	Male	UP	Zn_finger CCCH-type	F:nucleic acid binding; F:zinc ion binding; F:protein binding	-
Transcription factors	Esi0014_0142	Female	UP	Zn_finger C2H2-type	C:intracellular; F:zinc ion binding	-
Transcription factors	Esi0019_0084	Male	UP	MYB	F:DNA binding; F:protein binding	-
Transcription factors	Esi0024_0147	Female	UP	Zn_finger C2H2-type	C:intracellular; F:zinc ion binding	-
Transcription factors	Esi0030_0174	Female	UP	Fungal TRF	F:sequence-specific DNA binding transcription factor activity; C:nucleus; F:zinc ion binding	-
Transcription factors	Esi0031_0024	Male	UP	Zn_finger C2H2-type	C:intracellular; F:zinc ion binding	-
Transcription factors	Esi0038_0047	Male	UP	Zn_finger C2H2-type	C:cytoplasmic membrane-bounded vesicle	-
Transcription factors	Esi0038_0098	Female	UP	Fungal TRF	F:sequence-specific DNA binding transcription factor activity; C:nucleus; F:zinc ion binding	-
Transcription factors	Esi0042_0128	Male	UP	Zn_finger CCCH-type	F:nucleic acid binding; F:zinc ion binding	-
Transcription factors	Esi0046_0135	Female	UP	Zn_finger CCCH-type	F:nucleic acid binding; F:zinc ion binding; F:protein binding	-
Transcription factors	Esi0047_0123	Female	UP	Zn_finger C2H2-type	P:protein localization	-
Transcription factors	Esi0053_0034	Male	UP	Zn_finger CCCH-type	F:nucleic acid binding; F:zinc ion binding	-
Transcription factors	Esi0056_0081	Female	UP	CCAAT-binding
Transcription factors	Esi0058_0039	Female	UP	Zn_finger C2H2-type	P:negative regulation of flower development; ; F:sequence-specific DNA binding transcription factor activity; F:protein heterodimerization activity; F:protein homodimerization activity; C:nucleus; F:zinc ion binding	-
Transcription factors	Esi0059_0117	Male	UP	Zn_finger C2H2-type	F:nucleic acid binding; F:zinc ion binding; C:intracellular	-
Transcription factors	Esi0060_0034	Male	UP	Zn_finger C2H2-type	C:plastid; F:calcium ion binding; F:zinc ion binding	-
Transcription factors	Esi0061_0049	Male	UP	MYB	P:regulation of transcription, DNA-dependent; P:calcium ion transport; F:sequence-specific DNA binding transcription factor activity; P:G1/S transition of mitotic cell cycle; P:in utero embryonic development; P:embryonic digestive tract development; C:nucleus; F:protein binding; F:DNA binding	-
Transcription factors	Esi0065_0087	Female	UP	Zn_finger CCCH-type	F:RNA binding; C:nucleus; F:nucleotide binding; F:zinc ion binding	-
Transcription factors	Esi0070_0031	Female	UP	Fungal TRF	F:sequence-specific DNA binding transcription factor activity; C:nucleus; F:zinc ion binding	-
Transcription factors	Esi0071_0018	Male	UP	Zn_finger C2H2-type	F:protein binding; P:glycerol ether metabolic process; F:electron carrier activity; F:protein disulfide oxidoreductase activity; P:cell redox homeostasis; C:intracellular; F:zinc ion binding	-
Transcription factors	Esi0071_0081	Female	UP	Fungal TRF	F:sequence-specific DNA binding transcription factor activity; C:nucleus; F:zinc ion binding; F:DNA binding	-
Transcription factors	Esi0081_0063	Female	UP	Basic-leucine zipper	P:two-component signal transduction system (phosphorelay); P:regulation of transcription, DNA-dependent; F:sequence-specific DNA binding; F:protein dimerization activity; F:sequence-specific DNA binding transcription factor activity; F:two-component sensor activity; C:nucleus	-
Transcription factors	Esi0081_0065	Male	UP	Zn_finger C2H2-type	C:spliceosomal complex; C:small nuclear ribonucleoprotein complex; P:nuclear mRNA 3'-splice site recognition; F:protein binding; F:nucleic acid binding; F:zinc ion binding	-
Transcription factors	Esi0087_0016	Female	UP	CCAAT-binding	F:binding	-
Transcription factors	Esi0087_0055	Male	UP	Zn_finger C2H2-type
Transcription factors	Esi0093_0056	Female	UP	Fungal TRF	F:sequence-specific DNA binding transcription factor activity; C:nucleus; F:zinc ion binding	-
Transcription factors	Esi0094_0015	Female	UP	Fungal TRF	F:sequence-specific DNA binding transcription factor activity; C:nucleus; F:zinc ion binding	-
Transcription factors	Esi0098_0078	Male	UP	Zn_finger C2H2-type	F:protein binding; C:intracellular; F:zinc ion binding	-
Transcription factors	Esi0103_0033	Male	UP	MYB	; F:DNA binding; F:protein binding	-
Transcription factors	Esi0109_0020	Male	UP	Zn_finger C2H2-type	C:intracellular; F:zinc ion binding	-
Transcription factors	Esi0115_0088	Female	UP	Heat Shock Factor	F:sequence-specific DNA binding transcription factor activity; C:nucleus; F:sequence-specific DNA binding	-
Transcription factors	Esi0116_0031	Female	UP	Heat Shock Factor	F:sequence-specific DNA binding transcription factor activity; C:nucleus; F:sequence-specific DNA binding	-
Transcription factors	Esi0136_0035	Female	UP	Heat Shock Factor	F:sequence-specific DNA binding transcription factor activity; C:nucleus; F:sequence-specific DNA binding	-
Transcription factors	Esi0163_0038	Female	UP	Basic-leucine zipper	F:sequence-specific DNA binding transcription factor activity; F:sequence-specific DNA binding; F:protein dimerization activity	-
Transcription factors	Esi0170_0056	Male	UP	Zn_finger C2H2-type	C:cytoskeleton; P:phagocytosis; F:zinc ion binding	-
Transcription factors	Esi0193_0062	Male	UP	Zn_finger CCCH-type	F:endonuclease activity; F:RNA binding; C:nucleus; F:calmodulin binding; P:RNA processing; F:zinc ion binding	-
Transcription factors	Esi0199_0057	Female	UP	Basic-leucine zipper	F:sequence-specific DNA binding transcription factor activity; F:sequence-specific DNA binding; F:protein dimerization activity	-
Transcription factors	Esi0203_0008	Female	UP	Basic-leucine zipper	P:cellular biosynthetic process; P:primary metabolic process; F:protein kinase activity; F:signal transducer activity; P:cellular macromolecule metabolic process; F:DNA binding; P:signal transduction	-
Transcription factors	Esi0206_0017	Female	UP	Basic-leucine zipper	F:signal transducer activity; F:DNA binding; P:signal transduction	-
Transcription factors	Esi0211_0027	Female	UP	Basic-leucine zipper	F:sequence-specific DNA binding transcription factor activity; F:sequence-specific DNA binding; F:protein dimerization activity	-
Transcription factors	Esi0217_0013	Male	UP	Zn_finger C2H2-type	P:nucleotide-excision repair; ; F:general RNA polymerase II transcription factor activity; C:holo TFIIH complex; F:catalytic activity; F:protein binding; F:zinc ion binding	-
Transcription factors	Esi0223_0003	Male	UP	Basic-leucine zipper	P:two-component signal transduction system (phosphorelay); P:regulation of transcription, DNA-dependent; F:two-component sensor activity; F:sequence-specific DNA binding transcription factor activity; F:sequence-specific DNA binding; F:protein dimerization activity	-
Transcription factors	Esi0223_0019	Male	UP	Zn_finger C2H2-type	F:sequence-specific DNA binding transcription factor activity; C:nucleus; F:zinc ion binding	-
Transcription factors	Esi0223_0019	Male	UP	Fungal TRF
Transcription factors	Esi0226_0031	Female	UP	NIN-like transcription factors	F:sequence-specific DNA binding transcription factor activity	-
Transcription factors	Esi0226_0040	Female	UP	Zn_finger C2H2-type	F:serine-type endopeptidase activity; P:proteolysis; C:intracellular; F:zinc ion binding	EC:3.4.21.0
Transcription factors	Esi0246_0032	Female	UP	Heat Shock Factor	P:defense response; C:protein complex; P:negative regulation of tumor necrosis factor production; ; P:embryonic process involved in female pregnancy; P:response to heat; P:spermatogenesis; C:pronucleus; P:negative regulation of cell proliferation; F:sequence-specific DNA binding; P:embryonic placenta development; P:response to lipopolysaccharide; C:cytoplasm; P:positive regulation of multicellula…	-
Transcription factors	Esi0252_0007	Female	UP	Zn_finger C2H2-type	F:nucleic acid binding; C:intracellular; F:zinc ion binding	-
Transcription factors	Esi0261_0018	Male	UP	Basic-leucine zipper
Transcription factors	Esi0265_0044	Female	UP	CCAAT-binding	C:intracellular membrane-bounded organelle	-
Transcription factors	Esi0271_0017	Male	UP	NIN-like transcription factors
Transcription factors	Esi0289_0007	Female	UP	Zn_finger C2H2-type	C:plastid; F:zinc ion binding; F:nucleotide binding	-
Transcription factors	Esi0297_0005	Male	UP	Zn_finger C2H2-type	P:DNA repair; F:damaged DNA binding; F:DNA-directed DNA polymerase activity; C:intracellular; F:zinc ion binding	EC:2.7.7.7
Transcription factors	Esi0301_0027	Male	UP	MYB	P:regulation of transcription, DNA-dependent; P:calcium ion transport; F:sequence-specific DNA binding transcription factor activity; P:G1/S transition of mitotic cell cycle; P:in utero embryonic development; P:embryonic digestive tract development; F:protein binding; F:DNA binding	-
Transcription factors	Esi0309_0019	Female	UP	bHLH	F:transcription regulator activity; C:nucleus	-
Transcription factors	Esi0401_0008	Male	UP	Basic-leucine zipper	F:signal transducer activity; P:signal transduction; F:sequence-specific DNA binding transcription factor activity; F:sequence-specific DNA binding	-
Transcription factors	Esi0420_0010	Male	UP	MYB	C:nucleolus; F:DNA binding; F:protein binding	-
Transcription factors	Esi0454_0008	Male	UP	Zn_finger C2H2-type	F:protein binding; C:intracellular; F:zinc ion binding; F:calcium ion binding	-
Transcription factors	Esi0459_0003	Female	UP	Heat Shock Factor	P:determination of adult lifespan; P:negative regulation of biological process; P:positive regulation of growth rate; P:receptor-mediated endocytosis; P:positive regulation of multicellular organism growth; P:locomotion; P:gonad development; P:multicellular organismal reproductive process; P:response to heat; P:positive regulation of transcription from RNA polymerase II promoter; P:multi-organism…	-
Transcription factors	Esi0459_0015	Female	UP	Heat Shock Factor
Vesicle trafficking	Esi0000_0535	Female	UP	clathrin coat assembly protein
Vesicle trafficking	Esi0000_0605	Female	UP	tbc1 domain member 22a
Vesicle trafficking	Esi0002_0345	Female	UP	tbc domain containing protein
Vesicle trafficking	Esi0008_0177	Female	UP	coatomer subunit	F:protein binding; P:vesicle-mediated transport; P:intracellular protein transport; C:clathrin adaptor complex	-
Vesicle trafficking	Esi0018_0062	Female	UP	ap-3 complex subunit mu-1	P:intracellular protein transport; P:vesicle-mediated transport; C:clathrin adaptor complex; F:protein binding	-
Vesicle trafficking	Esi0018_0075	Female	UP	expressed unknown protein [Ectocarpus siliculosus]	F:structural molecule activity; P:intracellular protein transport; P:vesicle-mediated transport; C:clathrin coat of trans-Golgi network vesicle; C:clathrin coat of coated pit	-
Vesicle trafficking	Esi0021_0042	Female	UP	Mx1, Mx-like dynamin-related GTPase	F:GTP binding; F:protein binding; F:GTPase activity	-
Vesicle trafficking	Esi0022_0171	Female	UP	5methylthioadenosine sadenosylhomocysteine deaminase	F:Rab GTPase activator activity; C:intracellular; P:regulation of Rab GTPase activity	-
Vesicle trafficking	Esi0024_0159	Female	UP	Mgm1 homolog, dynamin-related GTPase (mitochondrial)	F:GTP binding; F:GTPase activity	-
Vesicle trafficking	Esi0024_0183	Female	UP	ecotropic viral integration site 5-like	F:Rab GTPase activator activity; C:intracellular; P:regulation of Rab GTPase activity	-
Vesicle trafficking	Esi0029_0136	Female	UP	Dnm1, dynamin-related GTPase involved in mitochondrial division (mitochondrial)	F:guanyl-nucleotide exchange factor activity; F:GTP binding; ; F:GTPase activity	EC:3.6.5.1; EC:3.6.5.2; EC:3.6.5.3; EC:3.6.5.4
Vesicle trafficking	Esi0029_0140	Female	UP	GBF1, ArfGEF protein of the BIG/GBF subfamily	F:ARF guanyl-nucleotide exchange factor activity; C:intracellular; P:regulation of ARF protein signal transduction	-
Vesicle trafficking	Esi0030_0124	Female	UP	Arf2B, ARF family GTPase	P:transport; F:GTP binding; C:intracellular; P:small GTPase mediated signal transduction	-
Vesicle trafficking	Esi0038_0105	Female	UP	rab domain-containing cell division control protein	F:Rab GTPase activator activity; C:intracellular; P:regulation of Rab GTPase activity	-
Vesicle trafficking	Esi0043_0142	Female	UP	conserved plasmodium protein	F:Rab GTPase activator activity; C:intracellular; P:regulation of Rab GTPase activity	-
Vesicle trafficking	Esi0053_0037	Female	UP	ARFRP1, ARF-like Ras superfamily GTPase	F:GTP binding; C:intracellular; P:small GTPase mediated signal transduction	-
Vesicle trafficking	Esi0061_0029	Female	UP	clathrin adaptor complex ap2 small chain	C:clathrin vesicle coat; F:protein binding; F:protein transporter activity; P:intracellular protein transport	-
Vesicle trafficking	Esi0089_0121	Female	UP	clathrin heavy chain 1	F:structural molecule activity; P:intracellular protein transport; P:vesicle-mediated transport; C:clathrin coat of trans-Golgi network vesicle; C:clathrin coat of coated pit	-
Vesicle trafficking	Esi0094_0076	Female	UP	Soluble NSF Attachment Protein (SNAP) Receptor (SNARE)	C:integral to membrane; P:vesicle-mediated transport	-
Vesicle trafficking	Esi0098_0066	Female	UP	clathrin light chain	F:structural molecule activity; P:intracellular protein transport; P:vesicle-mediated transport; C:clathrin coat of trans-Golgi network vesicle; C:clathrin coat of coated pit	-
Vesicle trafficking	Esi0102_0070	Female	UP	Arf1, ARF family GTPase	C:intracellular; F:GTP binding; P:small GTPase mediated signal transduction	-
Vesicle trafficking	Esi0103_0037	Female	UP	Mx2, Mx-like dynamin-related GTPase	F:GTP binding; F:GTPase activity; F:protein binding	-
Vesicle trafficking	Esi0110_0005	Female	UP	clathrin-adaptor gamma chain	P:intracellular protein transport; P:vesicle-mediated transport; C:clathrin adaptor complex; C:Golgi apparatus part; F:binding; F:protein transporter activity	-
Vesicle trafficking	Esi0116_0003	Female	UP	tbc domain containing protein	F:Rab GTPase activator activity; C:intracellular; P:regulation of Rab GTPase activity	-
Vesicle trafficking	Esi0129_0031	Female	UP	qc-snare syp7-family	C:integral to membrane; F:protein transporter activity; P:protein targeting to membrane; C:plasma membrane; F:protein binding	-
Vesicle trafficking	Esi0149_0057	Female	UP	t-snare coiled-coil domain family	F:protein binding; C:membrane; P:Golgi vesicle transport	-
Vesicle trafficking	Esi0172_0027	Female	UP	tbc1 domain member 20	F:Rab GTPase activator activity; C:intracellular; P:regulation of Rab GTPase activity	-
Vesicle trafficking	Esi0196_0054	Female	UP	Soluble NSF Attachment Protein (SNAP) Receptor (SNARE)	P:intracellular protein transport; C:membrane; P:vesicle-mediated transport	-
Vesicle trafficking	Esi0208_0044	Female	UP	rab6 gtpase activating gapcena (rabgap1 protein)	F:Rab GTPase activator activity; C:intracellular; P:regulation of Rab GTPase activity	-
Vesicle trafficking	Esi0245_0017	Female	UP	ARL8, ARF-like Ras superfamily GTPase	C:intracellular; F:GTP binding; P:small GTPase mediated signal transduction	-
Vesicle trafficking	Esi0264_0009	Female	UP	clathrin adaptor complexes medium subunit family protein	P:intracellular protein transport; P:vesicle-mediated transport; C:clathrin adaptor complex; F:protein binding	-
Vesicle trafficking	Esi0348_0031	Female	UP	Soluble NSF Attachment Protein (SNAP) Receptor (SNARE)	P:cellular process; C:membrane	-
